# Supplementary material for: Soil indigenous microbiome and plant genotypes cooperatively modify soybean rhizosphere microbiome assembly
Source: BMC Microbiol. 2019 Sep 2;19:201. doi: 10.1186/s12866-019-1572-x (PMC6720100; doi:10.1186/s12866-019-1572-x)
Supplement: Supplementary file 3 — Bacterial genera and their abundance that specifically enriched in soybean rhizosphere when grown in one soil type but not the other. (XLSX 63 kb) [file 12866_2019_1572_MOESM3_ESM.xlsx]

## Sheet: Supplementary Table 2 - Soil-ty
	Genus	Ag_Bulk_1	Ag_Bulk_10	Ag_Bulk_11	Ag_Bulk_12	Ag_Bulk_2	Ag_Bulk_3	Ag_Bulk_4	Ag_Bulk_5	Ag_Bulk_6	Ag_Bulk_7	Ag_Bulk_8	Ag_Bulk_9	Ag_WIL_1	Ag_WIL_10	Ag_WIL_2	Ag_WIL_3	Ag_WIL_4	Ag_WIL_5	Ag_WIL_6	Ag_WIL_7	Ag_WIL_8	Ag_WIL_9	Ag_DRT_1	Ag_DRT_2	Ag_DRT_3	Ag_DRT_4	Ag_DRT_5	Ag_DRT_6	Ag_DRT_7	Ag_DRT_8	Ag_CNR_1	Ag_CNR_2	Ag_CNR_3	Ag_CNR_4	Ag_CNR_5	Ag_CNR_6	Ag_CNR_7	Ag_CNR_8	Ag_CNR_9	Ag_NNW_1	Ag_NNW_2	Ag_NNW_3	Ag_NNW_4	Ag_NNW_5	Ag_NNW_6	Ag_NNW_7	Ag_NNW_8	Ag_NNW_9
Specifically enriched in soybean rhizosphere when grow in agriculture soil	Glycomyces	0	0	0	0	1	1	0	0	0	1	0	0	83	216	255	239	607	235	676	194	143	433	403	539	111	388	775	392	605	883	121	50	95	75	162	77	280	47	375	374	583	288	358	259	293	137	499	156
	Phycicoccus	9	12	27	9	2	17	2	4	9	10	24	21	50	46	36	26	47	11	46	87	56	26	72	112	36	81	53	90	76	46	14	13	18	25	22	24	21	16	54	56	64	7	53	53	34	62	34	20
	Agromyces	80	143	83	135	49	75	34	41	91	123	133	217	544	279	484	318	543	354	466	347	385	310	177	310	103	301	432	255	251	254	267	126	128	212	344	229	303	139	249	463	420	112	457	286	230	324	222	103
	Microbacteriaceae_unclassified	14	17	11	22	2	12	4	3	5	16	7	33	45	32	18	12	31	13	6	41	26	16	10	12	12	24	17	31	6	12	15	9	15	30	30	15	12	9	18	35	22	7	30	44	10	29	28	10
	Microbacterium	4	2	1	4	1	6	1	2	4	3	2	1	21	14	13	11	35	21	20	32	37	17	17	29	13	32	26	40	53	32	16	16	8	25	19	12	27	14	29	18	19	10	44	31	21	25	15	7
	Actinoplanes	5	8	6	3	5	3	1	4	5	5	6	15	15	10	26	24	38	18	43	42	21	15	14	25	3	10	22	12	21	22	13	15	8	10	13	28	17	9	12	37	30	7	25	69	11	28	14	12
	Asanoa	8	32	9	9	8	17	6	11	31	34	17	53	75	28	44	16	37	26	48	52	31	16	34	30	7	41	35	49	28	18	40	31	20	47	51	24	30	11	28	43	53	12	74	58	36	42	38	21
	Catellatospora	2	12	19	18	5	1	2	1	3	6	4	11	18	7	22	5	17	8	16	9	15	13	11	13	6	12	16	11	13	8	14	1	6	19	19	10	9	10	9	18	14	4	19	28	18	24	6	1
	Dactylosporangium	20	24	14	30	1	16	13	7	15	33	28	81	98	38	29	22	77	34	28	57	48	22	25	19	14	42	41	57	30	20	34	49	19	49	65	37	16	13	30	96	48	7	60	95	22	80	39	16
	Virgisporangium	17	21	15	17	2	11	5	17	22	37	20	53	61	24	52	32	56	30	38	40	42	42	24	26	6	43	34	24	31	16	41	36	13	31	46	36	20	19	29	74	14	12	55	46	24	47	42	29
	Nakamurella	8	1	11	10	2	4	1	7	6	0	11	16	38	19	8	8	19	18	14	32	40	8	17	11	5	39	19	39	11	15	15	14	14	21	25	7	12	7	8	36	45	5	43	45	13	36	15	16
	Kribbella	89	146	98	305	51	126	42	56	118	122	156	284	825	403	530	296	696	417	395	939	696	282	503	504	240	618	512	675	493	502	419	316	202	371	490	272	396	216	473	1096	896	352	865	844	463	853	736	302
	Actinophytocola	2	11	8	7	4	8	3	3	3	4	7	13	9	12	39	19	38	27	41	12	13	22	20	26	2	24	18	26	29	31	13	3	3	7	15	17	20	5	25	31	34	18	21	20	16	12	21	9
	Allokutzneria	3	5	8	8	3	4	2	2	3	4	2	10	82	51	27	24	80	23	104	95	47	58	58	36	5	36	65	36	88	81	32	24	30	46	31	51	39	4	33	57	133	9	42	15	38	27	68	16
	Pseudonocardia	39	52	57	43	19	34	13	14	37	35	52	145	151	51	92	60	119	80	124	105	90	55	68	84	18	106	79	97	71	62	54	43	31	57	87	45	26	31	49	134	107	35	142	118	63	98	65	30
	Saccharothrix	1	0	4	2	0	2	0	1	0	3	1	6	78	28	50	20	73	25	27	62	47	22	33	29	7	57	46	31	27	30	6	19	8	26	24	24	19	5	13	43	63	13	45	43	18	61	32	11
	Sporichthya	3	6	8	6	5	4	0	6	6	8	10	10	41	23	29	18	14	23	33	9	21	18	19	28	5	24	13	10	16	12	4	7	5	17	18	12	9	7	18	48	32	19	20	27	11	29	12	14
	Herbidospora	9	17	10	7	0	6	1	0	7	8	8	31	56	19	22	7	27	19	8	24	33	15	1	25	2	20	18	21	16	4	12	26	2	24	32	25	10	7	7	32	26	6	44	31	20	18	15	7
	Nonomuraea	2	9	9	11	2	9	2	3	5	6	7	13	37	34	25	22	32	23	29	53	25	23	45	40	6	29	36	33	25	33	15	25	16	33	37	18	33	8	18	67	54	17	44	41	27	50	37	10
	Sphaerisporangium	6	10	13	20	9	10	2	6	5	3	22	24	97	12	28	7	18	3	3	65	26	9	12	9	17	41	13	29	15	7	16	12	4	14	37	13	9	9	8	58	34	5	49	33	15	37	44	7
	Actinomadura	4	12	8	6	2	1	1	2	1	4	7	18	66	32	17	10	23	15	16	63	36	21	49	39	18	59	34	47	33	13	19	24	11	30	81	45	9	13	21	43	89	11	74	54	16	41	59	14
	Conexibacter	10	16	36	32	11	14	2	7	14	18	22	50	63	14	30	21	25	24	33	44	36	16	21	24	10	50	65	27	18	13	20	14	11	23	49	13	13	17	19	42	42	33	53	39	23	29	34	18
	Solirubrobacterales_unclassified	71	84	113	156	35	55	14	23	64	41	106	249	152	76	140	99	120	92	121	168	142	68	50	117	46	81	117	74	72	32	109	65	51	46	105	91	106	58	94	196	181	58	123	100	66	128	105	20
	Thermoleophilum	1	4	5	60	20	3	1	0	1	1	6	8	7	5	16	1	25	14	10	27	5	10	3	12	12	30	6	20	5	11	6	13	20	19	22	11	4	8	10	3	38	8	8	39	12	2	13	4
	Niabella	0	2	0	0	14	0	0	0	0	0	0	0	100	59	35	4	35	23	15	110	100	34	51	112	17	36	29	73	49	41	51	60	26	44	60	30	41	89	47	95	85	10	34	56	19	13	22	8
	Niastella	59	95	62	101	46	61	23	53	47	56	112	196	366	252	287	187	370	208	260	307	184	208	104	114	51	139	149	175	128	106	166	88	116	161	240	125	150	63	213	523	342	149	412	439	165	322	365	163
	Bacillales_unclassified	9	57	53	58	24	18	5	11	16	19	38	90	77	39	58	30	80	29	49	65	66	23	83	72	29	78	86	175	65	24	53	27	20	34	32	59	48	33	20	87	62	29	120	49	154	308	192	64
	Bosea	6	4	5	2	3	3	1	2	0	1	1	0	56	35	43	18	39	32	20	43	27	11	42	84	7	52	81	37	52	55	47	27	16	27	28	17	45	17	69	50	70	25	20	41	16	53	61	28
	Bradyrhizobium	206	439	198	318	117	205	102	116	187	214	393	833	626	317	371	202	416	234	357	567	448	279	229	358	102	274	336	337	228	230	267	192	125	267	358	230	275	152	345	693	483	154	580	544	239	525	452	257
	Devosia	50	92	79	93	45	55	32	33	45	59	107	233	302	128	152	77	234	141	143	215	234	138	97	141	27	142	128	152	142	110	87	79	58	108	167	94	145	76	149	365	234	78	325	392	97	244	203	75
	Ensifer	2	3	5	8	3	10	2	4	5	5	7	18	25	17	32	13	43	43	70	24	28	44	18	22	5	22	23	7	27	17	14	17	10	16	14	12	29	16	17	24	28	13	18	59	12	37	43	16
	Inquilinus	9	7	13	7	7	5	4	6	5	6	18	27	79	64	14	14	42	14	97	99	191	52	184	228	71	551	223	391	335	139	45	96	84	164	142	55	67	26	95	107	98	28	62	94	59	70	63	47
	Sphingomonadales_unclassified	38	81	31	91	12	43	13	18	38	34	58	135	270	174	146	104	188	128	207	224	237	96	98	176	42	196	185	225	212	180	138	74	71	96	177	144	148	59	123	305	273	77	259	296	97	199	99	105
	Duganella	2	7	12	14	2	2	0	1	6	10	6	10	228	58	90	51	104	87	31	56	45	25	5	17	8	9	14	37	46	38	16	7	9	18	21	27	35	13	47	141	166	28	110	115	34	97	64	61
	Dokdonella	6	12	4	3	1	1	2	1	10	8	21	39	85	24	25	8	21	8	14	27	27	14	12	11	7	50	18	25	13	11	8	24	11	35	59	26	10	39	10	34	42	4	31	43	14	18	21	5
	Luteimonas	0	7	0	4	1	2	2	0	3	0	3	11	79	42	10	0	2	14	19	41	123	12	35	58	13	58	50	33	63	41	13	38	20	62	128	33	39	16	24	40	51	13	46	45	20	71	53	0
	Pseudoxanthomonas	10	7	2	6	5	7	2	5	3	10	7	15	136	96	72	51	89	33	48	63	51	27	40	50	2	59	53	23	38	19	31	23	12	49	107	24	16	210	11	64	62	12	39	54	24	47	51	25
Specifically enriched in soybean rhizosphere when grow in forest soil	Actinospica	0	0	0	0	0	0	0	0	0	0	0	0	0	0	0	1	0	0	0	0	2	0	0	0	0	0	0	0	0	0	0	1	0	0	1	0	0	1	0	0	1	0	0	2	0	1	1	3
	Catenulispora	0	0	0	0	0	0	0	0	0	0	0	0	0	0	0	0	0	0	0	2	0	0	0	1	0	1	3	0	1	0	0	0	0	1	1	0	0	0	0	0	1	0	1	1	0	1	0	4
	Kutzneria	1	0	0	0	0	0	0	0	0	0	0	0	0	0	0	0	0	0	0	4	0	0	0	0	0	1	0	0	0	0	0	0	0	0	0	0	0	0	0	0	0	0	2	0	0	0	0	2
	Chitinophagaceae_unclassified	1652	2422	1366	4440	1195	1383	560	894	1642	1763	1837	4235	2089	1319	2227	1377	2769	1713	1346	1322	1236	1390	520	729	266	831	975	995	733	723	937	443	429	885	1047	663	599	352	856	2168	1564	649	1414	1546	777	1426	1635	756
	Labrys	0	2	4	2	4	7	4	1	4	2	9	7	7	3	4	0	4	3	5	8	4	1	6	3	2	23	5	7	2	4	2	1	0	8	2	0	4	1	3	10	2	3	7	10	0	3	10	3
	Sphingomonas	308	1137	903	2094	176	268	148	221	214	391	957	1970	884	667	826	431	1102	781	823	704	913	722	379	655	236	956	1026	789	853	775	486	250	295	400	716	535	511	291	660	926	1002	348	886	721	338	628	594	366
	Burkholderiaceae_unclassified	1	8	9	9	1	2	0	0	0	0	6	12	5	6	4	3	6	5	3	6	3	3	0	6	0	0	1	1	1	5	0	2	1	0	2	0	2	2	3	8	1	2	4	6	6	2	2	8
	Burkholderia	4	88	98	72	0	2	0	2	6	1	35	89	14	6	14	26	17	16	13	22	119	10	6	6	1	4	6	11	6	21	6	5	3	5	7	7	5	17	4	36	9	1	5	15	15	11	14	511
	Burkholderiales_unclassified	284	714	473	844	221	339	88	170	345	353	477	1225	505	222	519	291	926	612	455	338	263	270	124	159	46	169	221	208	242	194	245	97	103	159	328	167	146	66	273	761	447	125	380	953	216	503	471	302
	Collimonas	0	0	0	0	0	0	0	0	0	0	0	0	0	0	0	0	0	1	0	1	0	1	0	0	0	0	0	0	0	1	0	0	0	0	0	0	0	0	0	0	0	0	0	0	0	0	0	1
	Nevskia	0	0	0	0	0	0	0	0	0	0	0	0	0	0	0	0	0	0	0	0	1	0	0	0	0	0	0	0	0	0	0	0	0	0	0	0	0	0	0	0	0	0	1	1	0	0	0	1
	Dyella	1	1	0	0	0	0	0	0	0	0	1	2	1	2	0	0	2	3	1	3	14	0	0	0	0	0	0	7	3	1	0	0	0	0	1	1	1	2	1	0	0	1	5	0	2	1	5	34
	Rudaea	0	0	0	0	0	0	0	0	0	0	0	0	0	0	0	0	0	0	0	0	3	0	0	1	0	0	0	0	0	0	0	0	0	0	0	0	1	0	0	0	0	0	1	0	0	0	0	15
[truncated: 88 more columns]
