# Supplementary material for: Soil indigenous microbiome and plant genotypes cooperatively modify soybean rhizosphere microbiome assembly
Source: BMC Microbiol. 2019 Sep 2;19:201. doi: 10.1186/s12866-019-1572-x (PMC6720100; doi:10.1186/s12866-019-1572-x)
Supplement: Supplementary file 4 — Taxonomic annotation information for all OTUs that labelled in all network plots. (XLSX 294 kb) [file 12866_2019_1572_MOESM4_ESM.xlsx]

## Sheet: network_nodes_checkup.csv
Node_labels	OUT_ID	Taxonomy
1	Otu000001	Bacteria(100);"Verrucomicrobia"(100);Spartobacteria(100);Spartobacteria_order_incertae_sedis(100);Spartobacteria_family_incertae_sedis(100);Spartobacteria_genera_incertae_sedis(100);
2	Otu000002	Bacteria(100);"Proteobacteria"(100);Betaproteobacteria(100);Burkholderiales(100);Burkholderiaceae(100);Burkholderia(100);
3	Otu000003	Bacteria(100);"Proteobacteria"(100);Gammaproteobacteria(100);"Enterobacteriales"(100);Enterobacteriaceae(100);Enterobacteriaceae_unclassified(100);
4	Otu000004	Bacteria(100);"Proteobacteria"(100);Betaproteobacteria(100);Burkholderiales(100);Burkholderiaceae(100);Burkholderia(99);
5	Otu000005	Bacteria(100);"Acidobacteria"(100);Acidobacteria_Gp1(100);Acidobacteria_Gp1_order_incertae_sedis(100);Acidobacteria_Gp1_family_incertae_sedis(100);Gp1(100);
6	Otu000006	Bacteria(100);"Proteobacteria"(100);Alphaproteobacteria(100);Rhizobiales(100);Bradyrhizobiaceae(100);Bradyrhizobium(98);
7	Otu000007	Bacteria(100);"Proteobacteria"(100);Gammaproteobacteria(100);"Enterobacteriales"(100);Enterobacteriaceae(100);Enterobacteriaceae_unclassified(100);
8	Otu000008	Bacteria(100);"Proteobacteria"(100);Alphaproteobacteria(100);Rhizobiales(100);Rhizobiales_unclassified(100);Rhizobiales_unclassified(100);
9	Otu000009	Bacteria(100);"Acidobacteria"(100);Acidobacteria_Gp2(100);Acidobacteria_Gp2_order_incertae_sedis(100);Acidobacteria_Gp2_family_incertae_sedis(100);Gp2(100);
10	Otu000010	Bacteria(100);"Acidobacteria"(100);Acidobacteria_Gp2(100);Acidobacteria_Gp2_order_incertae_sedis(100);Acidobacteria_Gp2_family_incertae_sedis(100);Gp2(100);
11	Otu000011	Bacteria(100);"Proteobacteria"(100);Betaproteobacteria(100);Burkholderiales(100);Burkholderiaceae(100);Burkholderia(100);
12	Otu000012	Bacteria(100);"Proteobacteria"(100);Alphaproteobacteria(100);Rhizobiales(100);Rhizobiaceae(100);Rhizobium(100);
13	Otu000013	Bacteria(100);"Proteobacteria"(100);Gammaproteobacteria(100);"Enterobacteriales"(100);Enterobacteriaceae(100);Pantoea(56);
14	Otu000014	Bacteria(100);"Proteobacteria"(100);Betaproteobacteria(100);Burkholderiales(100);Burkholderiaceae(100);Burkholderia(100);
15	Otu000015	Bacteria(100);"Proteobacteria"(100);Gammaproteobacteria(100);Gammaproteobacteria_unclassified(100);Gammaproteobacteria_unclassified(100);Gammaproteobacteria_unclassified(100);
16	Otu000016	Bacteria(100);"Proteobacteria"(100);Betaproteobacteria(100);Burkholderiales(100);Burkholderiaceae(100);Burkholderia(100);
17	Otu000017	Bacteria(100);"Acidobacteria"(100);Acidobacteria_Gp2(100);Acidobacteria_Gp2_order_incertae_sedis(100);Acidobacteria_Gp2_family_incertae_sedis(100);Gp2(100);
18	Otu000018	Bacteria(100);"Bacteroidetes"(100);"Sphingobacteria"(100);"Sphingobacteriales"(100);Chitinophagaceae(100);Chitinophagaceae_unclassified(100);
19	Otu000019	Bacteria(100);"Verrucomicrobia"(100);Spartobacteria(100);Spartobacteria_order_incertae_sedis(100);Spartobacteria_family_incertae_sedis(100);Spartobacteria_genera_incertae_sedis(100);
20	Otu000020	Bacteria(100);"Actinobacteria"(100);Actinobacteria(100);Actinomycetales(100);Streptomycetaceae(100);Streptomycetaceae_unclassified(82);
21	Otu000021	Bacteria(100);"Proteobacteria"(100);Gammaproteobacteria(100);Xanthomonadales(100);Xanthomonadaceae(100);Dyella(100);
22	Otu000022	Bacteria(100);"Proteobacteria"(100);Gammaproteobacteria(100);Gammaproteobacteria_unclassified(100);Gammaproteobacteria_unclassified(100);Gammaproteobacteria_unclassified(100);
23	Otu000023	Bacteria(100);"Acidobacteria"(100);Acidobacteria_Gp3(100);Acidobacteria_Gp3_order_incertae_sedis(100);Acidobacteria_Gp3_family_incertae_sedis(100);Gp3(100);
24	Otu000024	Bacteria(100);"Bacteroidetes"(100);"Sphingobacteria"(100);"Sphingobacteriales"(100);Chitinophagaceae(100);Chitinophagaceae_unclassified(100);
25	Otu000025	Bacteria(100);"Acidobacteria"(100);Acidobacteria_Gp2(100);Acidobacteria_Gp2_order_incertae_sedis(100);Acidobacteria_Gp2_family_incertae_sedis(100);Gp2(100);
26	Otu000026	Bacteria(100);"Acidobacteria"(100);Acidobacteria_Gp3(100);Acidobacteria_Gp3_order_incertae_sedis(100);Acidobacteria_Gp3_family_incertae_sedis(100);Gp3(100);
27	Otu000027	Bacteria(100);"Acidobacteria"(100);Acidobacteria_Gp2(100);Acidobacteria_Gp2_order_incertae_sedis(100);Acidobacteria_Gp2_family_incertae_sedis(100);Gp2(100);
28	Otu000028	Bacteria(100);"Proteobacteria"(100);Alphaproteobacteria(100);Rhodospirillales(100);Rhodospirillales_unclassified(100);Rhodospirillales_unclassified(100);
29	Otu000029	Bacteria(100);"Acidobacteria"(100);Acidobacteria_Gp1(100);Acidobacteria_Gp1_order_incertae_sedis(100);Acidobacteria_Gp1_family_incertae_sedis(100);Gp1(100);
30	Otu000030	Bacteria(100);"Verrucomicrobia"(100);Spartobacteria(100);Spartobacteria_order_incertae_sedis(100);Spartobacteria_family_incertae_sedis(100);Spartobacteria_genera_incertae_sedis(100);
31	Otu000031	Bacteria(100);"Acidobacteria"(100);Acidobacteria_Gp2(100);Acidobacteria_Gp2_order_incertae_sedis(100);Acidobacteria_Gp2_family_incertae_sedis(100);Gp2(100);
32	Otu000032	Bacteria(100);"Proteobacteria"(100);Alphaproteobacteria(100);Sphingomonadales(100);Sphingomonadaceae(100);Sphingomonas(68);
33	Otu000033	Bacteria(100);Firmicutes(100);Bacilli(100);Bacillales(100);Bacillaceae_1(100);Bacillus(99);
34	Otu000034	Bacteria(100);"Acidobacteria"(100);Acidobacteria_Gp2(100);Acidobacteria_Gp2_order_incertae_sedis(100);Acidobacteria_Gp2_family_incertae_sedis(100);Gp2(100);
35	Otu000035	Bacteria(100);"Proteobacteria"(100);Alphaproteobacteria(100);Sphingomonadales(100);Sphingomonadaceae(100);Novosphingobium(100);
36	Otu000036	Bacteria(100);TM7(100);TM7_class_incertae_sedis(100);TM7_order_incertae_sedis(100);TM7_family_incertae_sedis(100);TM7_genus_incertae_sedis(100);
37	Otu000037	Bacteria(100);"Bacteroidetes"(100);"Sphingobacteria"(100);"Sphingobacteriales"(100);Chitinophagaceae(100);Chitinophagaceae_unclassified(100);
38	Otu000038	Bacteria(100);"Proteobacteria"(100);Gammaproteobacteria(100);Gammaproteobacteria_unclassified(100);Gammaproteobacteria_unclassified(100);Gammaproteobacteria_unclassified(100);
39	Otu000039	Bacteria(100);"Proteobacteria"(100);Alphaproteobacteria(100);Sphingomonadales(100);Sphingomonadaceae(100);Sphingomonas(95);
40	Otu000040	Bacteria(100);"Acidobacteria"(100);Acidobacteria_Gp2(100);Acidobacteria_Gp2_order_incertae_sedis(100);Acidobacteria_Gp2_family_incertae_sedis(100);Gp2(100);
41	Otu000041	Bacteria(100);"Acidobacteria"(100);Acidobacteria_Gp2(100);Acidobacteria_Gp2_order_incertae_sedis(100);Acidobacteria_Gp2_family_incertae_sedis(100);Gp2(100);
42	Otu000042	Bacteria(100);"Proteobacteria"(100);Gammaproteobacteria(100);Gammaproteobacteria_unclassified(100);Gammaproteobacteria_unclassified(100);Gammaproteobacteria_unclassified(100);
43	Otu000043	Bacteria(100);"Actinobacteria"(100);Actinobacteria(100);Actinomycetales(100);Nocardioidaceae(100);Kribbella(100);
44	Otu000044	Bacteria(100);"Actinobacteria"(100);Actinobacteria(100);Actinomycetales(100);Streptomycetaceae(100);Streptomyces(99);
45	Otu000045	Bacteria(100);"Acidobacteria"(100);Acidobacteria_Gp2(100);Acidobacteria_Gp2_order_incertae_sedis(100);Acidobacteria_Gp2_family_incertae_sedis(100);Gp2(100);
46	Otu000046	Bacteria(100);Bacteria_unclassified(100);Bacteria_unclassified(100);Bacteria_unclassified(100);Bacteria_unclassified(100);Bacteria_unclassified(100);
47	Otu000047	Bacteria(100);"Acidobacteria"(100);Acidobacteria_Gp3(100);Acidobacteria_Gp3_order_incertae_sedis(100);Acidobacteria_Gp3_family_incertae_sedis(100);Gp3(100);
48	Otu000048	Bacteria(100);Bacteria_unclassified(100);Bacteria_unclassified(100);Bacteria_unclassified(100);Bacteria_unclassified(100);Bacteria_unclassified(100);
49	Otu000049	Bacteria(100);"Acidobacteria"(100);Acidobacteria_Gp1(100);Acidobacteria_Gp1_order_incertae_sedis(100);Acidobacteria_Gp1_family_incertae_sedis(100);Gp1(100);
50	Otu000050	Bacteria(100);"Proteobacteria"(100);Gammaproteobacteria(100);Xanthomonadales(100);Xanthomonadaceae(100);Dyella(100);
51	Otu000051	Bacteria(100);"Proteobacteria"(100);Alphaproteobacteria(100);Alphaproteobacteria_unclassified(100);Alphaproteobacteria_unclassified(100);Alphaproteobacteria_unclassified(100);
52	Otu000052	Bacteria(100);"Acidobacteria"(100);Acidobacteria_Gp2(100);Acidobacteria_Gp2_order_incertae_sedis(100);Acidobacteria_Gp2_family_incertae_sedis(100);Gp2(100);
53	Otu000053	Bacteria(100);"Proteobacteria"(100);Gammaproteobacteria(100);Pseudomonadales(100);Pseudomonadaceae(100);Pseudomonas(100);
54	Otu000054	Bacteria(100);TM7(100);TM7_class_incertae_sedis(100);TM7_order_incertae_sedis(100);TM7_family_incertae_sedis(100);TM7_genus_incertae_sedis(100);
55	Otu000055	Bacteria(100);"Verrucomicrobia"(100);Spartobacteria(100);Spartobacteria_order_incertae_sedis(100);Spartobacteria_family_incertae_sedis(100);Spartobacteria_genera_incertae_sedis(100);
56	Otu000056	Bacteria(100);Firmicutes(100);Bacilli(100);Bacillales(100);Bacillaceae_1(98);Bacillus(97);
57	Otu000057	Bacteria(100);"Acidobacteria"(100);Acidobacteria_Gp3(100);Acidobacteria_Gp3_order_incertae_sedis(100);Acidobacteria_Gp3_family_incertae_sedis(100);Gp3(100);
58	Otu000058	Bacteria(100);"Actinobacteria"(100);Actinobacteria(100);Actinomycetales(100);Mycobacteriaceae(100);Mycobacterium(100);
59	Otu000059	Bacteria(100);"Chloroflexi"(100);Anaerolineae(100);Anaerolineales(100);Anaerolineaceae(100);Anaerolineaceae_unclassified(100);
60	Otu000060	Bacteria(100);"Acidobacteria"(100);Acidobacteria_Gp1(100);Acidobacteria_Gp1_order_incertae_sedis(100);Acidobacteria_Gp1_family_incertae_sedis(100);Gp1(100);
61	Otu000061	Bacteria(100);"Proteobacteria"(100);Betaproteobacteria(100);Burkholderiales(100);Burkholderiaceae(100);Burkholderia(100);
62	Otu000062	Bacteria(100);"Proteobacteria"(100);Alphaproteobacteria(100);Rhodospirillales(100);Rhodospirillales_unclassified(100);Rhodospirillales_unclassified(100);
63	Otu000063	Bacteria(100);"Proteobacteria"(100);Betaproteobacteria(100);Burkholderiales(100);Burkholderiaceae(100);Ralstonia(100);
64	Otu000064	Bacteria(100);"Acidobacteria"(100);Acidobacteria_Gp1(100);Acidobacteria_Gp1_order_incertae_sedis(100);Acidobacteria_Gp1_family_incertae_sedis(100);Gp1(100);
65	Otu000065	Bacteria(100);"Acidobacteria"(100);Acidobacteria_Gp3(100);Acidobacteria_Gp3_order_incertae_sedis(100);Acidobacteria_Gp3_family_incertae_sedis(100);Gp3(100);
66	Otu000066	Bacteria(100);Bacteria_unclassified(100);Bacteria_unclassified(100);Bacteria_unclassified(100);Bacteria_unclassified(100);Bacteria_unclassified(100);
67	Otu000067	Bacteria(100);Firmicutes(100);Bacilli(100);Bacillales(100);Bacillaceae_1(100);Bacillus(100);
68	Otu000068	Bacteria(100);"Proteobacteria"(100);Gammaproteobacteria(100);Xanthomonadales(100);Xanthomonadaceae(100);Stenotrophomonas(100);
69	Otu000069	Bacteria(100);"Verrucomicrobia"(100);Spartobacteria(100);Spartobacteria_order_incertae_sedis(100);Spartobacteria_family_incertae_sedis(100);Spartobacteria_genera_incertae_sedis(100);
70	Otu000070	Bacteria(100);"Proteobacteria"(100);Gammaproteobacteria(100);"Enterobacteriales"(100);Enterobacteriaceae(100);Serratia(100);
71	Otu000071	Bacteria(100);"Acidobacteria"(100);Acidobacteria_Gp1(100);Acidobacteria_Gp1_order_incertae_sedis(100);Acidobacteria_Gp1_family_incertae_sedis(100);Gp1(100);
72	Otu000072	Bacteria(100);"Acidobacteria"(100);Acidobacteria_Gp1(100);Acidobacteria_Gp1_order_incertae_sedis(100);Acidobacteria_Gp1_family_incertae_sedis(100);Gp1(100);
73	Otu000073	Bacteria(100);"Acidobacteria"(100);Acidobacteria_Gp2(100);Acidobacteria_Gp2_order_incertae_sedis(100);Acidobacteria_Gp2_family_incertae_sedis(100);Gp2(100);
74	Otu000074	Bacteria(100);"Bacteroidetes"(100);"Sphingobacteria"(100);"Sphingobacteriales"(100);Chitinophagaceae(100);Terrimonas(98);
75	Otu000075	Bacteria(100);"Actinobacteria"(100);Actinobacteria(100);Actinomycetales(100);Micrococcaceae(100);Arthrobacter(100);
76	Otu000076	Bacteria(100);"Acidobacteria"(100);Acidobacteria_Gp4(100);Acidobacteria_Gp4_order_incertae_sedis(100);Acidobacteria_Gp4_family_incertae_sedis(100);Gp4(100);
77	Otu000077	Bacteria(100);Bacteria_unclassified(100);Bacteria_unclassified(100);Bacteria_unclassified(100);Bacteria_unclassified(100);Bacteria_unclassified(100);
78	Otu000078	Bacteria(100);Bacteria_unclassified(100);Bacteria_unclassified(100);Bacteria_unclassified(100);Bacteria_unclassified(100);Bacteria_unclassified(100);
79	Otu000079	Bacteria(100);"Proteobacteria"(100);Betaproteobacteria(100);Burkholderiales(100);Comamonadaceae(100);Comamonadaceae_unclassified(100);
80	Otu000080	Bacteria(100);"Bacteroidetes"(100);"Bacteroidetes"_incertae_sedis_class_incertae_sedis(100);"Bacteroidetes"_incertae_sedis_order_incertae_sedis(100);"Bacteroidetes"_incertae_sedis_family_incertae_sedis(100);Ohtaekwangia(100);
81	Otu000081	Bacteria(100);"Acidobacteria"(100);Acidobacteria_Gp6(100);Acidobacteria_Gp6_order_incertae_sedis(100);Acidobacteria_Gp6_family_incertae_sedis(100);Gp6(100);
82	Otu000082	Bacteria(100);"Verrucomicrobia"(100);Subdivision3(100);Subdivision3_order_incertae_sedis(100);Subdivision3_family_incertae_sedis(100);3_genus_incertae_sedis(100);
83	Otu000083	Bacteria(100);"Proteobacteria"(100);Alphaproteobacteria(100);Rhizobiales(100);Rhizobiales_unclassified(99);Rhizobiales_unclassified(99);
84	Otu000084	Bacteria(100);"Proteobacteria"(100);Betaproteobacteria(100);Betaproteobacteria_unclassified(100);Betaproteobacteria_unclassified(100);Betaproteobacteria_unclassified(100);
85	Otu000085	Bacteria(100);"Bacteroidetes"(100);"Sphingobacteria"(100);"Sphingobacteriales"(100);Chitinophagaceae(100);Chitinophagaceae_unclassified(92);
86	Otu000086	Bacteria(100);Bacteria_unclassified(100);Bacteria_unclassified(100);Bacteria_unclassified(100);Bacteria_unclassified(100);Bacteria_unclassified(100);
87	Otu000087	Bacteria(100);"Proteobacteria"(100);Gammaproteobacteria(100);Xanthomonadales(100);Sinobacteraceae(100);Steroidobacter(100);
88	Otu000088	Bacteria(100);"Acidobacteria"(100);Acidobacteria_Gp2(100);Acidobacteria_Gp2_order_incertae_sedis(100);Acidobacteria_Gp2_family_incertae_sedis(100);Gp2(100);
89	Otu000089	Bacteria(100);"Chloroflexi"(100);Ktedonobacteria(100);Ktedonobacterales(100);Ktedonobacteraceae(100);Ktedonobacter(100);
90	Otu000090	Bacteria(100);"Planctomycetes"(100);"Planctomycetacia"(100);Planctomycetales(100);Planctomycetaceae(100);Planctomycetaceae_unclassified(100);
91	Otu000091	Bacteria(100);"Acidobacteria"(100);Acidobacteria_Gp6(100);Acidobacteria_Gp6_order_incertae_sedis(100);Acidobacteria_Gp6_family_incertae_sedis(100);Gp6(100);
92	Otu000092	Bacteria(100);"Acidobacteria"(100);Acidobacteria_Gp2(100);Acidobacteria_Gp2_order_incertae_sedis(100);Acidobacteria_Gp2_family_incertae_sedis(100);Gp2(100);
93	Otu000093	Bacteria(100);"Actinobacteria"(100);Actinobacteria(100);Actinomycetales(100);Glycomycetaceae(100);Glycomyces(100);
94	Otu000094	Bacteria(100);Bacteria_unclassified(100);Bacteria_unclassified(100);Bacteria_unclassified(100);Bacteria_unclassified(100);Bacteria_unclassified(100);
95	Otu000095	Bacteria(100);"Actinobacteria"(100);Actinobacteria(100);Actinomycetales(100);Thermomonosporaceae(79);Thermomonosporaceae_unclassified(79);
96	Otu000096	Bacteria(100);"Acidobacteria"(100);Acidobacteria_Gp1(100);Acidobacteria_Gp1_order_incertae_sedis(100);Acidobacteria_Gp1_family_incertae_sedis(100);Gp1(100);
97	Otu000097	Bacteria(100);"Acidobacteria"(100);Acidobacteria_Gp6(100);Acidobacteria_Gp6_order_incertae_sedis(100);Acidobacteria_Gp6_family_incertae_sedis(100);Gp6(100);
98	Otu000098	Bacteria(100);Bacteria_unclassified(100);Bacteria_unclassified(100);Bacteria_unclassified(100);Bacteria_unclassified(100);Bacteria_unclassified(100);
99	Otu000099	Bacteria(100);"Proteobacteria"(100);Alphaproteobacteria(100);Sphingomonadales(100);Sphingomonadaceae(100);Sphingomonadaceae_unclassified(76);
100	Otu000100	Bacteria(100);"Proteobacteria"(100);Alphaproteobacteria(100);Rhizobiales(100);Rhizobiales_unclassified(100);Rhizobiales_unclassified(100);
101	Otu000101	Bacteria(100);"Planctomycetes"(100);"Planctomycetacia"(100);Planctomycetales(100);Planctomycetaceae(100);Singulisphaera(100);
102	Otu000102	Bacteria(100);"Acidobacteria"(100);Acidobacteria_Gp1(100);Acidobacteria_Gp1_order_incertae_sedis(100);Acidobacteria_Gp1_family_incertae_sedis(100);Gp1(100);
103	Otu000103	Bacteria(100);Firmicutes(100);Bacilli(100);Bacillales(100);Bacillaceae_1(99);Bacillus(99);
104	Otu000104	Bacteria(100);Bacteria_unclassified(100);Bacteria_unclassified(100);Bacteria_unclassified(100);Bacteria_unclassified(100);Bacteria_unclassified(100);
105	Otu000105	Bacteria(100);Bacteria_unclassified(100);Bacteria_unclassified(100);Bacteria_unclassified(100);Bacteria_unclassified(100);Bacteria_unclassified(100);
106	Otu000106	Bacteria(100);"Bacteroidetes"(100);"Sphingobacteria"(100);"Sphingobacteriales"(100);Chitinophagaceae(100);Flavisolibacter(100);
107	Otu000107	Bacteria(100);"Acidobacteria"(100);Acidobacteria_Gp3(100);Acidobacteria_Gp3_order_incertae_sedis(100);Acidobacteria_Gp3_family_incertae_sedis(100);Gp3(100);
108	Otu000108	Bacteria(100);"Proteobacteria"(100);Gammaproteobacteria(100);"Enterobacteriales"(100);Enterobacteriaceae(100);Pantoea(99);
109	Otu000109	Bacteria(100);Bacteria_unclassified(100);Bacteria_unclassified(100);Bacteria_unclassified(100);Bacteria_unclassified(100);Bacteria_unclassified(100);
110	Otu000110	Bacteria(100);Firmicutes(100);Bacilli(100);Bacillales(100);Pasteuriaceae(100);Pasteuria(100);
111	Otu000111	Bacteria(100);"Planctomycetes"(100);"Planctomycetacia"(100);Planctomycetales(100);Planctomycetaceae(100);Gemmata(100);
112	Otu000112	Bacteria(100);"Proteobacteria"(100);Betaproteobacteria(100);Burkholderiales(100);Burkholderiaceae(100);Burkholderia(100);
113	Otu000113	Bacteria(100);"Proteobacteria"(100);Alphaproteobacteria(100);Rhizobiales(100);Methylobacteriaceae(95);Microvirga(91);
114	Otu000114	Bacteria(100);"Actinobacteria"(100);Actinobacteria(100);Actinomycetales(100);Mycobacteriaceae(100);Mycobacterium(100);
115	Otu000115	Bacteria(100);"Proteobacteria"(100);Deltaproteobacteria(100);Myxococcales(100);Myxococcales_unclassified(94);Myxococcales_unclassified(94);
116	Otu000116	Bacteria(100);"Actinobacteria"(100);Actinobacteria(100);Actinomycetales(100);Intrasporangiaceae(100);Intrasporangiaceae_unclassified(100);
117	Otu000117	Bacteria(100);"Actinobacteria"(100);Actinobacteria(100);Actinomycetales(100);Actinospicaceae(100);Actinospica(100);
118	Otu000118	Bacteria(100);"Actinobacteria"(100);Actinobacteria(100);Actinomycetales(100);Microbacteriaceae(100);Agromyces(100);
119	Otu000119	Bacteria(100);"Acidobacteria"(100);Acidobacteria_Gp1(100);Acidobacteria_Gp1_order_incertae_sedis(100);Acidobacteria_Gp1_family_incertae_sedis(100);Gp1(100);
120	Otu000120	Bacteria(100);"Acidobacteria"(100);Acidobacteria_Gp4(100);Acidobacteria_Gp4_order_incertae_sedis(100);Acidobacteria_Gp4_family_incertae_sedis(100);Gp4(100);
121	Otu000121	Bacteria(100);"Chloroflexi"(100);Anaerolineae(100);Anaerolineales(100);Anaerolineaceae(100);Anaerolineaceae_unclassified(100);
122	Otu000122	Bacteria(100);"Proteobacteria"(100);Betaproteobacteria(100);Betaproteobacteria_unclassified(100);Betaproteobacteria_unclassified(100);Betaproteobacteria_unclassified(100);
123	Otu000123	Bacteria(100);"Proteobacteria"(100);Alphaproteobacteria(100);Rhizobiales(100);Rhizobiales_unclassified(100);Rhizobiales_unclassified(100);
124	Otu000124	Bacteria(100);"Proteobacteria"(100);Alphaproteobacteria(100);Caulobacterales(100);Caulobacteraceae(100);Phenylobacterium(100);
125	Otu000125	Bacteria(100);"Planctomycetes"(100);"Planctomycetacia"(100);Planctomycetales(100);Planctomycetaceae(100);Planctomyces(100);
126	Otu000126	Bacteria(100);"Acidobacteria"(100);Acidobacteria_Gp1(100);Acidobacteria_Gp1_order_incertae_sedis(100);Acidobacteria_Gp1_family_incertae_sedis(100);Gp1(100);
127	Otu000127	Bacteria(100);"Proteobacteria"(100);Gammaproteobacteria(100);Xanthomonadales(100);Xanthomonadaceae(100);Rudaea(100);
128	Otu000128	Bacteria(100);"Acidobacteria"(100);Acidobacteria_Gp2(100);Acidobacteria_Gp2_order_incertae_sedis(100);Acidobacteria_Gp2_family_incertae_sedis(100);Gp2(100);
129	Otu000129	Bacteria(100);"Verrucomicrobia"(100);Spartobacteria(100);Spartobacteria_order_incertae_sedis(100);Spartobacteria_family_incertae_sedis(100);Spartobacteria_genera_incertae_sedis(100);
130	Otu000130	Bacteria(100);"Acidobacteria"(100);Acidobacteria_Gp6(100);Acidobacteria_Gp6_order_incertae_sedis(100);Acidobacteria_Gp6_family_incertae_sedis(100);Gp6(100);
131	Otu000131	Bacteria(100);"Chloroflexi"(100);Anaerolineae(100);Anaerolineales(100);Anaerolineaceae(100);Anaerolineaceae_unclassified(99);
132	Otu000132	Bacteria(100);Bacteria_unclassified(100);Bacteria_unclassified(100);Bacteria_unclassified(100);Bacteria_unclassified(100);Bacteria_unclassified(100);
133	Otu000133	Bacteria(100);"Proteobacteria"(100);Alphaproteobacteria(100);Alphaproteobacteria_unclassified(100);Alphaproteobacteria_unclassified(100);Alphaproteobacteria_unclassified(100);
134	Otu000134	Bacteria(100);"Bacteroidetes"(100);"Sphingobacteria"(100);"Sphingobacteriales"(100);Chitinophagaceae(100);Flavitalea(100);
135	Otu000135	Bacteria(100);"Acidobacteria"(100);Acidobacteria_Gp3(100);Acidobacteria_Gp3_order_incertae_sedis(100);Acidobacteria_Gp3_family_incertae_sedis(100);Gp3(100);
136	Otu000136	Bacteria(100);"Actinobacteria"(100);Actinobacteria(100);Actinomycetales(100);Actinomycetales_unclassified(100);Actinomycetales_unclassified(100);
137	Otu000137	Bacteria(100);"Planctomycetes"(100);"Planctomycetacia"(100);Planctomycetales(100);Planctomycetaceae(100);Planctomycetaceae_unclassified(81);
138	Otu000138	Bacteria(100);"Proteobacteria"(100);Alphaproteobacteria(100);Sphingomonadales(100);Sphingomonadaceae(100);Sphingomonas(88);
139	Otu000139	Bacteria(100);"Bacteroidetes"(100);"Sphingobacteria"(100);"Sphingobacteriales"(100);Chitinophagaceae(100);Chitinophagaceae_unclassified(100);
140	Otu000140	Bacteria(100);"Verrucomicrobia"(100);Subdivision3(100);Subdivision3_order_incertae_sedis(100);Subdivision3_family_incertae_sedis(100);3_genus_incertae_sedis(100);
141	Otu000141	Bacteria(100);"Proteobacteria"(100);Betaproteobacteria(100);Betaproteobacteria_unclassified(100);Betaproteobacteria_unclassified(100);Betaproteobacteria_unclassified(100);
142	Otu000142	Bacteria(100);"Bacteroidetes"(100);"Sphingobacteria"(100);"Sphingobacteriales"(100);Sphingobacteriaceae(100);Mucilaginibacter(100);
143	Otu000143	Bacteria(100);"Actinobacteria"(100);Actinobacteria(100);Actinomycetales(100);Nocardioidaceae(100);Nocardioidaceae_unclassified(73);
144	Otu000144	Bacteria(100);"Actinobacteria"(100);Actinobacteria(100);Actinomycetales(100);Micromonosporaceae(100);Micromonospora(59);
145	Otu000145	Bacteria(100);"Acidobacteria"(100);Acidobacteria_Gp1(100);Acidobacteria_Gp1_order_incertae_sedis(100);Acidobacteria_Gp1_family_incertae_sedis(100);Gp1(100);
146	Otu000146	Bacteria(100);Bacteria_unclassified(100);Bacteria_unclassified(100);Bacteria_unclassified(100);Bacteria_unclassified(100);Bacteria_unclassified(100);
147	Otu000147	Bacteria(100);"Proteobacteria"(100);Gammaproteobacteria(100);"Enterobacteriales"(100);Enterobacteriaceae(100);Enterobacteriaceae_unclassified(82);
148	Otu000148	Bacteria(100);"Proteobacteria"(100);Alphaproteobacteria(100);Rhodospirillales(100);Rhodospirillaceae(100);Rhodospirillaceae_unclassified(100);
149	Otu000149	Bacteria(100);"Verrucomicrobia"(100);Spartobacteria(100);Spartobacteria_order_incertae_sedis(100);Spartobacteria_family_incertae_sedis(100);Spartobacteria_genera_incertae_sedis(100);
150	Otu000150	Bacteria(100);"Bacteroidetes"(100);"Sphingobacteria"(100);"Sphingobacteriales"(100);Chitinophagaceae(100);Chitinophagaceae_unclassified(100);
151	Otu000151	Bacteria(100);"Acidobacteria"(100);Acidobacteria_Gp1(100);Acidobacteria_Gp1_order_incertae_sedis(100);Acidobacteria_Gp1_family_incertae_sedis(100);Gp1(100);
152	Otu000152	Bacteria(100);"Verrucomicrobia"(100);Spartobacteria(100);Spartobacteria_order_incertae_sedis(100);Spartobacteria_family_incertae_sedis(100);Spartobacteria_genera_incertae_sedis(100);
153	Otu000153	Bacteria(100);"Acidobacteria"(100);Acidobacteria_Gp3(100);Acidobacteria_Gp3_order_incertae_sedis(100);Acidobacteria_Gp3_family_incertae_sedis(100);Gp3(100);
154	Otu000154	Bacteria(100);"Proteobacteria"(100);Betaproteobacteria(100);Burkholderiales(100);Oxalobacteraceae(100);Oxalobacteraceae_unclassified(60);
155	Otu000155	Bacteria(100);"Planctomycetes"(100);"Planctomycetacia"(100);Planctomycetales(100);Planctomycetaceae(100);Planctomycetaceae_unclassified(100);
156	Otu000156	Bacteria(100);"Proteobacteria"(100);Gammaproteobacteria(100);Gammaproteobacteria_unclassified(100);Gammaproteobacteria_unclassified(100);Gammaproteobacteria_unclassified(100);
157	Otu000157	Bacteria(100);Bacteria_unclassified(100);Bacteria_unclassified(100);Bacteria_unclassified(100);Bacteria_unclassified(100);Bacteria_unclassified(100);
158	Otu000158	Bacteria(100);"Proteobacteria"(100);Gammaproteobacteria(100);Xanthomonadales(100);Xanthomonadaceae(100);Lysobacter(75);
159	Otu000159	Bacteria(100);"Actinobacteria"(100);Actinobacteria(100);Actinomycetales(100);Mycobacteriaceae(100);Mycobacterium(100);
160	Otu000160	Bacteria(100);"Bacteroidetes"(100);"Sphingobacteria"(100);"Sphingobacteriales"(100);Chitinophagaceae(100);Chitinophagaceae_unclassified(100);
161	Otu000161	Bacteria(100);"Proteobacteria"(100);Alphaproteobacteria(100);Rhizobiales(100);Hyphomicrobiaceae(92);Devosia(92);
162	Otu000162	Bacteria(100);"Acidobacteria"(100);Acidobacteria_Gp1(100);Acidobacteria_Gp1_order_incertae_sedis(100);Acidobacteria_Gp1_family_incertae_sedis(100);Gp1(100);
163	Otu000163	Bacteria(100);"Acidobacteria"(100);Acidobacteria_Gp3(100);Acidobacteria_Gp3_order_incertae_sedis(100);Acidobacteria_Gp3_family_incertae_sedis(100);Gp3(100);
164	Otu000164	Bacteria(100);"Proteobacteria"(100);Gammaproteobacteria(100);Gammaproteobacteria_unclassified(100);Gammaproteobacteria_unclassified(100);Gammaproteobacteria_unclassified(100);
165	Otu000165	Bacteria(100);Bacteria_unclassified(100);Bacteria_unclassified(100);Bacteria_unclassified(100);Bacteria_unclassified(100);Bacteria_unclassified(100);
166	Otu000166	Bacteria(100);"Acidobacteria"(100);Acidobacteria_Gp16(100);Acidobacteria_Gp16_order_incertae_sedis(100);Acidobacteria_Gp16_family_incertae_sedis(100);Gp16(100);
167	Otu000167	Bacteria(100);"Actinobacteria"(100);Actinobacteria(100);Solirubrobacterales(100);Solirubrobacteraceae(100);Solirubrobacter(100);
168	Otu000168	Bacteria(100);"Acidobacteria"(100);Acidobacteria_Gp6(100);Acidobacteria_Gp6_order_incertae_sedis(100);Acidobacteria_Gp6_family_incertae_sedis(100);Gp6(100);
169	Otu000169	Bacteria(100);"Proteobacteria"(100);Alphaproteobacteria(100);Rhizobiales(100);Rhizobiales_unclassified(99);Rhizobiales_unclassified(99);
170	Otu000170	Bacteria(100);"Verrucomicrobia"(100);Spartobacteria(100);Spartobacteria_order_incertae_sedis(100);Spartobacteria_family_incertae_sedis(100);Spartobacteria_genera_incertae_sedis(100);
171	Otu000171	Bacteria(100);"Acidobacteria"(100);Acidobacteria_Gp3(100);Acidobacteria_Gp3_order_incertae_sedis(100);Acidobacteria_Gp3_family_incertae_sedis(100);Gp3(100);
172	Otu000172	Bacteria(100);"Acidobacteria"(100);Acidobacteria_Gp3(100);Acidobacteria_Gp3_order_incertae_sedis(100);Acidobacteria_Gp3_family_incertae_sedis(100);Gp3(100);
173	Otu000173	Bacteria(100);"Actinobacteria"(100);Actinobacteria(100);Actinomycetales(100);Pseudonocardiaceae(100);Pseudonocardiaceae_unclassified(99);
174	Otu000174	Bacteria(100);"Acidobacteria"(100);Acidobacteria_Gp3(100);Acidobacteria_Gp3_order_incertae_sedis(100);Acidobacteria_Gp3_family_incertae_sedis(100);Gp3(100);
175	Otu000175	Bacteria(100);Bacteria_unclassified(100);Bacteria_unclassified(100);Bacteria_unclassified(100);Bacteria_unclassified(100);Bacteria_unclassified(100);
176	Otu000176	Bacteria(100);"Proteobacteria"(100);Alphaproteobacteria(100);Rhizobiales(100);Rhizobiales_unclassified(100);Rhizobiales_unclassified(100);
177	Otu000177	Bacteria(100);"Acidobacteria"(100);Acidobacteria_Gp6(100);Acidobacteria_Gp6_order_incertae_sedis(100);Acidobacteria_Gp6_family_incertae_sedis(100);Gp6(100);
178	Otu000178	Bacteria(100);"Acidobacteria"(100);Acidobacteria_Gp16(100);Acidobacteria_Gp16_order_incertae_sedis(100);Acidobacteria_Gp16_family_incertae_sedis(100);Gp16(100);
179	Otu000179	Bacteria(100);"Acidobacteria"(100);Acidobacteria_Gp4(100);Acidobacteria_Gp4_order_incertae_sedis(100);Acidobacteria_Gp4_family_incertae_sedis(100);Gp4(100);
180	Otu000180	Bacteria(100);"Verrucomicrobia"(100);Spartobacteria(100);Spartobacteria_order_incertae_sedis(100);Spartobacteria_family_incertae_sedis(100);Spartobacteria_genera_incertae_sedis(100);
181	Otu000181	Bacteria(100);"Actinobacteria"(100);Actinobacteria(100);Acidimicrobiales(100);Acidimicrobiales_unclassified(100);Acidimicrobiales_unclassified(100);
182	Otu000182	Bacteria(100);"Actinobacteria"(100);Actinobacteria(100);Acidimicrobiales(100);Acidimicrobiales_unclassified(98);Acidimicrobiales_unclassified(98);
183	Otu000183	Bacteria(100);"Proteobacteria"(100);Gammaproteobacteria(100);Gammaproteobacteria_unclassified(100);Gammaproteobacteria_unclassified(100);Gammaproteobacteria_unclassified(100);
184	Otu000184	Bacteria(100);"Proteobacteria"(100);Alphaproteobacteria(100);Rhodospirillales(100);Rhodospirillaceae(99);Rhodospirillaceae_unclassified(99);
185	Otu000185	Bacteria(100);"Proteobacteria"(100);Alphaproteobacteria(100);Rhizobiales(100);Rhizobiales_unclassified(100);Rhizobiales_unclassified(100);
186	Otu000186	Bacteria(100);"Acidobacteria"(100);Acidobacteria_Gp6(100);Acidobacteria_Gp6_order_incertae_sedis(100);Acidobacteria_Gp6_family_incertae_sedis(100);Gp6(100);
187	Otu000187	Bacteria(100);"Actinobacteria"(100);Actinobacteria(100);Actinomycetales(100);Nocardioidaceae(100);Aeromicrobium(100);
188	Otu000188	Bacteria(100);"Acidobacteria"(100);Acidobacteria_Gp1(100);Acidobacteria_Gp1_order_incertae_sedis(100);Acidobacteria_Gp1_family_incertae_sedis(100);Gp1(100);
189	Otu000189	Bacteria(100);"Bacteroidetes"(100);"Sphingobacteria"(100);"Sphingobacteriales"(100);Chitinophagaceae(100);Chitinophagaceae_unclassified(100);
190	Otu000190	Bacteria(100);"Proteobacteria"(100);Alphaproteobacteria(100);Rhodospirillales(100);Rhodospirillales_unclassified(100);Rhodospirillales_unclassified(100);
191	Otu000191	Bacteria(100);"Proteobacteria"(100);Alphaproteobacteria(100);Rhodospirillales(100);Rhodospirillaceae(100);Rhodospirillaceae_unclassified(94);
192	Otu000192	Bacteria(100);"Proteobacteria"(100);Alphaproteobacteria(100);Rhizobiales(100);Hyphomicrobiaceae(100);Pedomicrobium(96);
193	Otu000193	Bacteria(100);Bacteria_unclassified(100);Bacteria_unclassified(100);Bacteria_unclassified(100);Bacteria_unclassified(100);Bacteria_unclassified(100);
194	Otu000194	Bacteria(100);"Proteobacteria"(100);Alphaproteobacteria(100);Alphaproteobacteria_order_incertae_sedis(100);Alphaproteobacteria_family_incertae_sedis(100);Rhizomicrobium(100);
195	Otu000195	Bacteria(100);Bacteria_unclassified(100);Bacteria_unclassified(100);Bacteria_unclassified(100);Bacteria_unclassified(100);Bacteria_unclassified(100);
196	Otu000196	Bacteria(100);"Verrucomicrobia"(100);Subdivision3(100);Subdivision3_order_incertae_sedis(100);Subdivision3_family_incertae_sedis(100);3_genus_incertae_sedis(100);
197	Otu000197	Bacteria(100);"Acidobacteria"(100);Acidobacteria_Gp1(100);Acidobacteria_Gp1_order_incertae_sedis(100);Acidobacteria_Gp1_family_incertae_sedis(100);Gp1(100);
198	Otu000198	Bacteria(100);"Actinobacteria"(100);Actinobacteria(100);Actinomycetales(100);Mycobacteriaceae(100);Mycobacterium(100);
199	Otu000199	Bacteria(100);Bacteria_unclassified(100);Bacteria_unclassified(100);Bacteria_unclassified(100);Bacteria_unclassified(100);Bacteria_unclassified(100);
200	Otu000200	Bacteria(100);Firmicutes(100);Firmicutes_unclassified(100);Firmicutes_unclassified(100);Firmicutes_unclassified(100);Firmicutes_unclassified(100);
201	Otu000201	Bacteria(100);"Proteobacteria"(100);Gammaproteobacteria(100);Gammaproteobacteria_unclassified(100);Gammaproteobacteria_unclassified(100);Gammaproteobacteria_unclassified(100);
202	Otu000202	Bacteria(100);"Planctomycetes"(100);"Planctomycetacia"(100);Planctomycetales(100);Planctomycetaceae(100);Planctomyces(99);
203	Otu000203	Bacteria(100);"Acidobacteria"(100);Acidobacteria_Gp3(100);Acidobacteria_Gp3_order_incertae_sedis(100);Acidobacteria_Gp3_family_incertae_sedis(100);Gp3(100);
204	Otu000204	Bacteria(100);"Bacteroidetes"(100);"Sphingobacteria"(100);"Sphingobacteriales"(100);Sphingobacteriaceae(100);Mucilaginibacter(100);
205	Otu000205	Bacteria(100);"Actinobacteria"(100);Actinobacteria(100);Actinobacteria_unclassified(100);Actinobacteria_unclassified(100);Actinobacteria_unclassified(100);
206	Otu000206	Bacteria(100);"Acidobacteria"(100);Acidobacteria_Gp6(100);Acidobacteria_Gp6_order_incertae_sedis(100);Acidobacteria_Gp6_family_incertae_sedis(100);Gp6(100);
207	Otu000207	Bacteria(100);"Acidobacteria"(100);Acidobacteria_Gp3(100);Acidobacteria_Gp3_order_incertae_sedis(100);Acidobacteria_Gp3_family_incertae_sedis(100);Gp3(100);
208	Otu000208	Bacteria(100);"Acidobacteria"(100);Acidobacteria_Gp1(100);Acidobacteria_Gp1_order_incertae_sedis(100);Acidobacteria_Gp1_family_incertae_sedis(100);Gp1(100);
209	Otu000209	Bacteria(100);"Proteobacteria"(100);Alphaproteobacteria(100);Rhodospirillales(100);Rhodospirillales_unclassified(74);Rhodospirillales_unclassified(74);
210	Otu000210	Bacteria(100);"Proteobacteria"(100);Betaproteobacteria(100);Burkholderiales(100);Burkholderiales_unclassified(100);Burkholderiales_unclassified(100);
211	Otu000211	Bacteria(100);"Proteobacteria"(100);Alphaproteobacteria(100);Rhizobiales(100);Phyllobacteriaceae(99);Mesorhizobium(98);
212	Otu000212	Bacteria(100);"Planctomycetes"(100);"Planctomycetacia"(100);Planctomycetales(100);Planctomycetaceae(100);Planctomyces(100);
213	Otu000213	Bacteria(100);"Verrucomicrobia"(100);Spartobacteria(100);Spartobacteria_order_incertae_sedis(100);Spartobacteria_family_incertae_sedis(100);Spartobacteria_genera_incertae_sedis(100);
214	Otu000214	Bacteria(100);Firmicutes(100);Firmicutes_unclassified(100);Firmicutes_unclassified(100);Firmicutes_unclassified(100);Firmicutes_unclassified(100);
215	Otu000215	Bacteria(100);"Acidobacteria"(100);Acidobacteria_Gp1(100);Acidobacteria_Gp1_order_incertae_sedis(100);Acidobacteria_Gp1_family_incertae_sedis(100);Gp1(100);
216	Otu000216	Bacteria(100);Bacteria_unclassified(100);Bacteria_unclassified(100);Bacteria_unclassified(100);Bacteria_unclassified(100);Bacteria_unclassified(100);
217	Otu000217	Bacteria(100);"Proteobacteria"(100);Betaproteobacteria(100);Betaproteobacteria_unclassified(100);Betaproteobacteria_unclassified(100);Betaproteobacteria_unclassified(100);
218	Otu000218	Bacteria(100);"Proteobacteria"(100);Alphaproteobacteria(100);Alphaproteobacteria_unclassified(100);Alphaproteobacteria_unclassified(100);Alphaproteobacteria_unclassified(100);
219	Otu000219	Bacteria(100);"Acidobacteria"(100);Acidobacteria_Gp1(100);Acidobacteria_Gp1_order_incertae_sedis(100);Acidobacteria_Gp1_family_incertae_sedis(100);Gp1(100);
220	Otu000220	Bacteria(100);"Acidobacteria"(100);Acidobacteria_Gp1(100);Acidobacteria_Gp1_order_incertae_sedis(100);Acidobacteria_Gp1_family_incertae_sedis(100);Gp1(100);
221	Otu000221	Bacteria(100);Firmicutes(100);Bacilli(100);Bacillales(100);Bacillaceae_1(99);Bacillus(98);
222	Otu000222	Bacteria(100);"Bacteroidetes"(100);"Sphingobacteria"(100);"Sphingobacteriales"(100);Chitinophagaceae(100);Niastella(100);
223	Otu000223	Bacteria(100);"Acidobacteria"(100);Acidobacteria_Gp6(100);Acidobacteria_Gp6_order_incertae_sedis(100);Acidobacteria_Gp6_family_incertae_sedis(100);Gp6(100);
224	Otu000224	Bacteria(100);"Proteobacteria"(100);Gammaproteobacteria(100);"Enterobacteriales"(100);Enterobacteriaceae(100);Pantoea(89);
225	Otu000225	Bacteria(100);"Actinobacteria"(100);Actinobacteria(100);Actinomycetales(100);Micromonosporaceae(100);Micromonosporaceae_unclassified(99);
226	Otu000226	Bacteria(100);"Acidobacteria"(100);Acidobacteria_Gp1(100);Acidobacteria_Gp1_order_incertae_sedis(100);Acidobacteria_Gp1_family_incertae_sedis(100);Gp1(100);
227	Otu000227	Bacteria(100);"Acidobacteria"(100);Acidobacteria_Gp3(100);Acidobacteria_Gp3_order_incertae_sedis(100);Acidobacteria_Gp3_family_incertae_sedis(100);Gp3(100);
228	Otu000228	Bacteria(100);"Proteobacteria"(100);Gammaproteobacteria(100);Xanthomonadales(100);Xanthomonadaceae(100);Xanthomonadaceae_unclassified(98);
229	Otu000229	Bacteria(100);Firmicutes(100);Bacilli(100);Bacillales(100);Pasteuriaceae(100);Pasteuria(100);
230	Otu000230	Bacteria(100);"Gemmatimonadetes"(100);Gemmatimonadetes(100);Gemmatimonadales(100);Gemmatimonadaceae(100);Gemmatimonas(100);
231	Otu000231	Bacteria(100);"Acidobacteria"(100);Acidobacteria_Gp7(100);Acidobacteria_Gp7_order_incertae_sedis(100);Acidobacteria_Gp7_family_incertae_sedis(100);Gp7(100);
232	Otu000232	Bacteria(100);"Proteobacteria"(100);Gammaproteobacteria(100);Pseudomonadales(100);Pseudomonadaceae(100);Pseudomonas(100);
233	Otu000233	Bacteria(100);"Proteobacteria"(100);Betaproteobacteria(100);Burkholderiales(100);Burkholderiaceae(100);Burkholderia(100);
234	Otu000234	Bacteria(100);"Proteobacteria"(100);Betaproteobacteria(100);Betaproteobacteria_unclassified(100);Betaproteobacteria_unclassified(100);Betaproteobacteria_unclassified(100);
235	Otu000235	Bacteria(100);Bacteria_unclassified(100);Bacteria_unclassified(100);Bacteria_unclassified(100);Bacteria_unclassified(100);Bacteria_unclassified(100);
236	Otu000236	Bacteria(100);"Acidobacteria"(100);Acidobacteria_Gp5(100);Acidobacteria_Gp5_order_incertae_sedis(100);Acidobacteria_Gp5_family_incertae_sedis(100);Gp5(100);
237	Otu000237	Bacteria(100);"Bacteroidetes"(100);"Sphingobacteria"(100);"Sphingobacteriales"(100);Sphingobacteriaceae(100);Mucilaginibacter(55);
238	Otu000238	Bacteria(100);"Acidobacteria"(100);Acidobacteria_Gp16(100);Acidobacteria_Gp16_order_incertae_sedis(100);Acidobacteria_Gp16_family_incertae_sedis(100);Gp16(100);
239	Otu000239	Bacteria(100);"Proteobacteria"(100);Betaproteobacteria(100);Burkholderiales(100);Burkholderiales_unclassified(100);Burkholderiales_unclassified(100);
240	Otu000240	Bacteria(100);"Verrucomicrobia"(100);Opitutae(100);Opitutales(100);Opitutaceae(100);Opitutus(100);
241	Otu000241	Bacteria(100);"Verrucomicrobia"(100);Spartobacteria(100);Spartobacteria_order_incertae_sedis(100);Spartobacteria_family_incertae_sedis(100);Spartobacteria_genera_incertae_sedis(100);
242	Otu000242	Bacteria(100);"Planctomycetes"(100);"Planctomycetacia"(100);Planctomycetales(100);Planctomycetaceae(100);Singulisphaera(100);
243	Otu000243	Bacteria(100);"Proteobacteria"(100);Gammaproteobacteria(100);Xanthomonadales(100);Xanthomonadaceae(100);Dyella(100);
244	Otu000244	Bacteria(100);"Proteobacteria"(100);Deltaproteobacteria(100);Deltaproteobacteria_unclassified(100);Deltaproteobacteria_unclassified(100);Deltaproteobacteria_unclassified(100);
245	Otu000245	Bacteria(100);"Nitrospira"(100);"Nitrospira"(100);"Nitrospirales"(100);"Nitrospiraceae"(100);Nitrospira(100);
246	Otu000246	Bacteria(100);Bacteria_unclassified(100);Bacteria_unclassified(100);Bacteria_unclassified(100);Bacteria_unclassified(100);Bacteria_unclassified(100);
247	Otu000247	Bacteria(100);"Verrucomicrobia"(100);Spartobacteria(100);Spartobacteria_order_incertae_sedis(100);Spartobacteria_family_incertae_sedis(100);Spartobacteria_genera_incertae_sedis(100);
248	Otu000248	Bacteria(100);"Actinobacteria"(100);Actinobacteria(100);Acidimicrobiales(100);"Acidimicrobineae"_incertae_sedis(98);Aciditerrimonas(98);
249	Otu000249	Bacteria(100);"Actinobacteria"(100);Actinobacteria(100);Actinomycetales(100);Pseudonocardiaceae(100);Kutzneria(100);
250	Otu000250	Bacteria(100);"Proteobacteria"(100);Alphaproteobacteria(100);Rhodospirillales(100);Rhodospirillaceae(100);Inquilinus(100);
251	Otu000251	Bacteria(100);"Acidobacteria"(100);Acidobacteria_Gp6(100);Acidobacteria_Gp6_order_incertae_sedis(100);Acidobacteria_Gp6_family_incertae_sedis(100);Gp6(100);
252	Otu000252	Bacteria(100);"Planctomycetes"(100);"Planctomycetacia"(100);Planctomycetales(100);Planctomycetaceae(100);Planctomycetaceae_unclassified(100);
253	Otu000253	Bacteria(100);"Proteobacteria"(100);Betaproteobacteria(100);Burkholderiales(100);Oxalobacteraceae(100);Massilia(97);
254	Otu000254	Bacteria(100);"Proteobacteria"(100);Alphaproteobacteria(100);Alphaproteobacteria_unclassified(100);Alphaproteobacteria_unclassified(100);Alphaproteobacteria_unclassified(100);
255	Otu000255	Bacteria(100);"Acidobacteria"(100);Acidobacteria_Gp1(100);Acidobacteria_Gp1_order_incertae_sedis(100);Acidobacteria_Gp1_family_incertae_sedis(100);Gp1(100);
256	Otu000256	Bacteria(100);"Planctomycetes"(100);"Planctomycetacia"(100);Planctomycetales(100);Planctomycetaceae(100);Planctomycetaceae_unclassified(51);
257	Otu000257	Bacteria(100);"Acidobacteria"(100);Acidobacteria_Gp6(100);Acidobacteria_Gp6_order_incertae_sedis(100);Acidobacteria_Gp6_family_incertae_sedis(100);Gp6(100);
258	Otu000258	Bacteria(100);"Verrucomicrobia"(100);Spartobacteria(100);Spartobacteria_order_incertae_sedis(100);Spartobacteria_family_incertae_sedis(100);Spartobacteria_genera_incertae_sedis(100);
259	Otu000259	Bacteria(100);"Acidobacteria"(100);Acidobacteria_Gp3(100);Acidobacteria_Gp3_order_incertae_sedis(100);Acidobacteria_Gp3_family_incertae_sedis(100);Gp3(100);
260	Otu000260	Bacteria(100);"Bacteroidetes"(100);"Sphingobacteria"(100);"Sphingobacteriales"(100);Cytophagaceae(100);Dyadobacter(100);
261	Otu000261	Bacteria(100);"Proteobacteria"(100);Alphaproteobacteria(100);Caulobacterales(100);Caulobacteraceae(100);Phenylobacterium(100);
262	Otu000262	Bacteria(100);"Proteobacteria"(100);Gammaproteobacteria(100);Gammaproteobacteria_unclassified(100);Gammaproteobacteria_unclassified(100);Gammaproteobacteria_unclassified(100);
263	Otu000263	Bacteria(100);"Actinobacteria"(100);Actinobacteria(100);Actinomycetales(100);Streptomycetaceae(100);Streptomyces(97);
264	Otu000264	Bacteria(100);TM7(100);TM7_class_incertae_sedis(100);TM7_order_incertae_sedis(100);TM7_family_incertae_sedis(100);TM7_genus_incertae_sedis(100);
265	Otu000265	Bacteria(100);"Acidobacteria"(100);Acidobacteria_Gp2(100);Acidobacteria_Gp2_order_incertae_sedis(100);Acidobacteria_Gp2_family_incertae_sedis(100);Gp2(100);
266	Otu000266	Bacteria(100);"Proteobacteria"(100);Betaproteobacteria(100);Burkholderiales(100);Burkholderiaceae(100);Burkholderia(100);
267	Otu000267	Bacteria(100);"Bacteroidetes"(100);"Sphingobacteria"(100);"Sphingobacteriales"(100);Chitinophagaceae(100);Flavisolibacter(99);
268	Otu000268	Bacteria(100);"Proteobacteria"(100);Betaproteobacteria(100);Burkholderiales(100);Alcaligenaceae(100);Achromobacter(100);
269	Otu000269	Bacteria(100);"Proteobacteria"(100);Alphaproteobacteria(100);Rhizobiales(100);Hyphomicrobiaceae(100);Hyphomicrobiaceae_unclassified(96);
270	Otu000270	Bacteria(100);"Verrucomicrobia"(100);Subdivision3(100);Subdivision3_order_incertae_sedis(100);Subdivision3_family_incertae_sedis(100);3_genus_incertae_sedis(100);
271	Otu000271	Bacteria(100);"Bacteroidetes"(100);"Sphingobacteria"(100);"Sphingobacteriales"(100);Chitinophagaceae(100);Chitinophagaceae_unclassified(100);
272	Otu000272	Bacteria(100);"Proteobacteria"(100);Alphaproteobacteria(100);Rhodospirillales(100);Rhodospirillales_unclassified(100);Rhodospirillales_unclassified(100);
273	Otu000273	Bacteria(100);"Verrucomicrobia"(100);Subdivision3(100);Subdivision3_order_incertae_sedis(100);Subdivision3_family_incertae_sedis(100);3_genus_incertae_sedis(100);
274	Otu000274	Bacteria(100);"Proteobacteria"(100);Gammaproteobacteria(100);Gammaproteobacteria_unclassified(100);Gammaproteobacteria_unclassified(100);Gammaproteobacteria_unclassified(100);
275	Otu000275	Bacteria(100);"Chloroflexi"(100);"Chloroflexi"_unclassified(100);"Chloroflexi"_unclassified(100);"Chloroflexi"_unclassified(100);"Chloroflexi"_unclassified(100);
276	Otu000276	Bacteria(100);"Proteobacteria"(100);Alphaproteobacteria(100);Rhodospirillales(100);Rhodospirillales_unclassified(91);Rhodospirillales_unclassified(91);
277	Otu000277	Bacteria(100);"Bacteroidetes"(100);"Sphingobacteria"(100);"Sphingobacteriales"(100);Sphingobacteriaceae(100);Sphingobacteriaceae_unclassified(77);
278	Otu000278	Bacteria(100);"Bacteroidetes"(100);"Sphingobacteria"(100);"Sphingobacteriales"(100);Chitinophagaceae(100);Flavisolibacter(100);
279	Otu000279	Bacteria(100);Bacteria_unclassified(100);Bacteria_unclassified(100);Bacteria_unclassified(100);Bacteria_unclassified(100);Bacteria_unclassified(100);
280	Otu000280	Bacteria(100);Bacteria_unclassified(100);Bacteria_unclassified(100);Bacteria_unclassified(100);Bacteria_unclassified(100);Bacteria_unclassified(100);
281	Otu000281	Bacteria(100);"Acidobacteria"(100);Acidobacteria_Gp6(100);Acidobacteria_Gp6_order_incertae_sedis(100);Acidobacteria_Gp6_family_incertae_sedis(100);Gp6(100);
282	Otu000282	Bacteria(100);"Actinobacteria"(100);Actinobacteria(100);Actinomycetales(100);Actinomycetales_unclassified(86);Actinomycetales_unclassified(86);
283	Otu000283	Bacteria(100);"Planctomycetes"(100);"Planctomycetacia"(100);Planctomycetales(100);Planctomycetaceae(100);Planctomycetaceae_unclassified(100);
284	Otu000284	Bacteria(100);"Bacteroidetes"(100);"Bacteroidetes"_incertae_sedis_class_incertae_sedis(100);"Bacteroidetes"_incertae_sedis_order_incertae_sedis(100);"Bacteroidetes"_incertae_sedis_family_incertae_sedis(100);Ohtaekwangia(100);
285	Otu000285	Bacteria(100);"Verrucomicrobia"(100);Spartobacteria(100);Spartobacteria_order_incertae_sedis(100);Spartobacteria_family_incertae_sedis(100);Spartobacteria_genera_incertae_sedis(100);
286	Otu000286	Bacteria(100);"Proteobacteria"(100);Alphaproteobacteria(100);Rhizobiales(100);Beijerinckiaceae(99);Beijerinckiaceae_unclassified(98);
287	Otu000287	Bacteria(100);Bacteria_unclassified(100);Bacteria_unclassified(100);Bacteria_unclassified(100);Bacteria_unclassified(100);Bacteria_unclassified(100);
288	Otu000288	Bacteria(100);"Bacteroidetes"(100);"Sphingobacteria"(100);"Sphingobacteriales"(100);Chitinophagaceae(100);Chitinophagaceae_unclassified(100);
289	Otu000289	Bacteria(100);"Actinobacteria"(100);Actinobacteria(100);Actinobacteria_unclassified(100);Actinobacteria_unclassified(100);Actinobacteria_unclassified(100);
290	Otu000290	Bacteria(100);"Proteobacteria"(100);Alphaproteobacteria(100);Rhizobiales(100);Rhizobiales_unclassified(71);Rhizobiales_unclassified(71);
291	Otu000291	Bacteria(100);"Chloroflexi"(100);Anaerolineae(100);Anaerolineales(100);Anaerolineaceae(100);Anaerolineaceae_unclassified(100);
292	Otu000292	Bacteria(100);"Proteobacteria"(100);Betaproteobacteria(100);Burkholderiales(100);Comamonadaceae(100);Ramlibacter(86);
293	Otu000293	Bacteria(100);"Proteobacteria"(100);Gammaproteobacteria(100);Gammaproteobacteria_unclassified(100);Gammaproteobacteria_unclassified(100);Gammaproteobacteria_unclassified(100);
294	Otu000294	Bacteria(100);"Planctomycetes"(100);"Planctomycetacia"(100);Planctomycetales(100);Planctomycetaceae(100);Singulisphaera(97);
295	Otu000295	Bacteria(100);"Armatimonadetes"(100);Armatimonadetes_gp5_class_incertae_sedis(100);Armatimonadetes_gp5_order_incetae_sedis(100);Armatimonadetes_gp5_family_incetae_sedis(100);Armatimonadetes_gp5(100);
296	Otu000296	Bacteria(100);"Bacteroidetes"(100);"Bacteroidetes"_unclassified(100);"Bacteroidetes"_unclassified(100);"Bacteroidetes"_unclassified(100);"Bacteroidetes"_unclassified(100);
297	Otu000297	Bacteria(100);"Acidobacteria"(100);Acidobacteria_Gp2(100);Acidobacteria_Gp2_order_incertae_sedis(100);Acidobacteria_Gp2_family_incertae_sedis(100);Gp2(100);
298	Otu000298	Bacteria(100);"Proteobacteria"(100);Alphaproteobacteria(100);Rhizobiales(100);Rhizobiaceae(100);Rhizobium(100);
299	Otu000299	Bacteria(100);"Actinobacteria"(100);Actinobacteria(100);Actinomycetales(100);Catenulisporaceae(100);Catenulispora(100);
300	Otu000300	Bacteria(100);Bacteria_unclassified(100);Bacteria_unclassified(100);Bacteria_unclassified(100);Bacteria_unclassified(100);Bacteria_unclassified(100);
301	Otu000301	Bacteria(100);Bacteria_unclassified(100);Bacteria_unclassified(100);Bacteria_unclassified(100);Bacteria_unclassified(100);Bacteria_unclassified(100);
302	Otu000302	Bacteria(100);Bacteria_unclassified(100);Bacteria_unclassified(100);Bacteria_unclassified(100);Bacteria_unclassified(100);Bacteria_unclassified(100);
303	Otu000303	Bacteria(100);"Proteobacteria"(100);Betaproteobacteria(100);Burkholderiales(100);Burkholderiales_unclassified(91);Burkholderiales_unclassified(91);
304	Otu000304	Bacteria(100);"Proteobacteria"(100);Betaproteobacteria(100);Burkholderiales(100);Comamonadaceae(100);Comamonadaceae_unclassified(99);
305	Otu000305	Bacteria(100);"Planctomycetes"(100);"Planctomycetacia"(100);Planctomycetales(100);Planctomycetaceae(100);Planctomycetaceae_unclassified(92);
306	Otu000306	Bacteria(100);"Actinobacteria"(100);Actinobacteria(100);Actinobacteria_unclassified(100);Actinobacteria_unclassified(100);Actinobacteria_unclassified(100);
307	Otu000307	Bacteria(100);"Acidobacteria"(100);Acidobacteria_Gp6(100);Acidobacteria_Gp6_order_incertae_sedis(100);Acidobacteria_Gp6_family_incertae_sedis(100);Gp6(100);
308	Otu000308	Bacteria(100);"Proteobacteria"(100);Alphaproteobacteria(100);Rhodospirillales(100);Rhodospirillales_unclassified(100);Rhodospirillales_unclassified(100);
309	Otu000309	Bacteria(100);"Verrucomicrobia"(100);Subdivision3(100);Subdivision3_order_incertae_sedis(100);Subdivision3_family_incertae_sedis(100);3_genus_incertae_sedis(100);
310	Otu000310	Bacteria(100);"Verrucomicrobia"(100);Spartobacteria(100);Spartobacteria_order_incertae_sedis(100);Spartobacteria_family_incertae_sedis(100);Spartobacteria_genera_incertae_sedis(100);
311	Otu000311	Bacteria(100);"Acidobacteria"(100);Acidobacteria_Gp17(100);Acidobacteria_Gp17_order_incertae_sedis(100);Acidobacteria_Gp17_family_incertae_sedis(100);Gp17(100);
312	Otu000312	Bacteria(100);"Actinobacteria"(100);Actinobacteria(100);Actinomycetales(100);Actinomycetales_unclassified(100);Actinomycetales_unclassified(100);
313	Otu000313	Bacteria(100);"Acidobacteria"(100);Acidobacteria_Gp4(100);Acidobacteria_Gp4_order_incertae_sedis(100);Acidobacteria_Gp4_family_incertae_sedis(100);Gp4(100);
314	Otu000314	Bacteria(100);"Acidobacteria"(100);Acidobacteria_Gp6(100);Acidobacteria_Gp6_order_incertae_sedis(100);Acidobacteria_Gp6_family_incertae_sedis(100);Gp6(100);
315	Otu000315	Bacteria(100);"Planctomycetes"(100);"Planctomycetacia"(100);Planctomycetales(100);Planctomycetaceae(100);Planctomycetaceae_unclassified(100);
316	Otu000316	Bacteria(100);"Actinobacteria"(100);Actinobacteria(100);Acidimicrobiales(100);Acidimicrobiales_unclassified(55);Acidimicrobiales_unclassified(55);
317	Otu000317	Bacteria(100);"Proteobacteria"(100);Gammaproteobacteria(100);Xanthomonadales(100);Sinobacteraceae(100);Nevskia(100);
318	Otu000318	Bacteria(100);"Proteobacteria"(100);Alphaproteobacteria(100);Rhodospirillales(100);Rhodospirillales_unclassified(100);Rhodospirillales_unclassified(100);
319	Otu000319	Bacteria(100);"Acidobacteria"(100);Acidobacteria_Gp2(100);Acidobacteria_Gp2_order_incertae_sedis(100);Acidobacteria_Gp2_family_incertae_sedis(100);Gp2(100);
320	Otu000320	Bacteria(100);"Proteobacteria"(100);Alphaproteobacteria(100);Rhodospirillales(100);Rhodospirillales_unclassified(100);Rhodospirillales_unclassified(100);
321	Otu000321	Bacteria(100);"Acidobacteria"(100);Acidobacteria_Gp10(100);Acidobacteria_Gp10_order_incertae_sedis(100);Acidobacteria_Gp10_family_incertae_sedis(100);Gp10(100);
322	Otu000322	Bacteria(100);"Planctomycetes"(100);"Planctomycetacia"(100);Planctomycetales(100);Planctomycetaceae(100);Planctomycetaceae_unclassified(100);
323	Otu000323	Bacteria(100);"Actinobacteria"(100);Actinobacteria(100);Actinomycetales(100);Mycobacteriaceae(100);Mycobacterium(100);
324	Otu000324	Bacteria(100);"Bacteroidetes"(100);"Bacteroidetes"_unclassified(100);"Bacteroidetes"_unclassified(100);"Bacteroidetes"_unclassified(100);"Bacteroidetes"_unclassified(100);
325	Otu000325	Bacteria(100);"Actinobacteria"(100);Actinobacteria(100);Actinomycetales(100);Actinomycetales_unclassified(85);Actinomycetales_unclassified(85);
326	Otu000326	Bacteria(100);"Proteobacteria"(100);Betaproteobacteria(100);Betaproteobacteria_unclassified(100);Betaproteobacteria_unclassified(100);Betaproteobacteria_unclassified(100);
327	Otu000327	Bacteria(100);Bacteria_unclassified(100);Bacteria_unclassified(100);Bacteria_unclassified(100);Bacteria_unclassified(100);Bacteria_unclassified(100);
328	Otu000328	Bacteria(100);"Chloroflexi"(100);Anaerolineae(100);Anaerolineales(100);Anaerolineaceae(100);Anaerolineaceae_unclassified(100);
329	Otu000329	Bacteria(100);"Actinobacteria"(100);Actinobacteria(100);Actinomycetales(100);Actinomycetales_unclassified(64);Actinomycetales_unclassified(64);
330	Otu000330	Bacteria(100);"Proteobacteria"(100);Betaproteobacteria(100);Betaproteobacteria_unclassified(100);Betaproteobacteria_unclassified(100);Betaproteobacteria_unclassified(100);
331	Otu000331	Bacteria(100);"Proteobacteria"(100);Alphaproteobacteria(100);Sphingomonadales(100);Sphingomonadales_unclassified(98);Sphingomonadales_unclassified(98);
332	Otu000332	Bacteria(100);"Acidobacteria"(100);Acidobacteria_Gp4(100);Acidobacteria_Gp4_order_incertae_sedis(100);Acidobacteria_Gp4_family_incertae_sedis(100);Gp4(100);
333	Otu000333	Bacteria(100);"Planctomycetes"(100);"Planctomycetacia"(100);Planctomycetales(100);Planctomycetaceae(100);Planctomycetaceae_unclassified(100);
334	Otu000334	Bacteria(100);"Acidobacteria"(100);Acidobacteria_Gp6(100);Acidobacteria_Gp6_order_incertae_sedis(100);Acidobacteria_Gp6_family_incertae_sedis(100);Gp6(100);
335	Otu000335	Bacteria(100);"Chloroflexi"(100);Ktedonobacteria(100);Ktedonobacterales(100);Ktedonobacteraceae(94);Ktedonobacter(94);
336	Otu000336	Bacteria(100);TM7(100);TM7_class_incertae_sedis(100);TM7_order_incertae_sedis(100);TM7_family_incertae_sedis(100);TM7_genus_incertae_sedis(100);
337	Otu000337	Bacteria(100);"Gemmatimonadetes"(100);Gemmatimonadetes(100);Gemmatimonadales(100);Gemmatimonadaceae(100);Gemmatimonas(100);
338	Otu000338	Bacteria(100);Bacteria_unclassified(100);Bacteria_unclassified(100);Bacteria_unclassified(100);Bacteria_unclassified(100);Bacteria_unclassified(100);
339	Otu000339	Bacteria(100);"Proteobacteria"(100);"Proteobacteria"_unclassified(100);"Proteobacteria"_unclassified(100);"Proteobacteria"_unclassified(100);"Proteobacteria"_unclassified(100);
340	Otu000340	Bacteria(100);"Acidobacteria"(100);Acidobacteria_Gp2(100);Acidobacteria_Gp2_order_incertae_sedis(100);Acidobacteria_Gp2_family_incertae_sedis(100);Gp2(100);
341	Otu000341	Bacteria(100);"Verrucomicrobia"(100);Opitutae(100);Opitutales(100);Opitutaceae(100);Opitutus(100);
342	Otu000342	Bacteria(100);Bacteria_unclassified(100);Bacteria_unclassified(100);Bacteria_unclassified(100);Bacteria_unclassified(100);Bacteria_unclassified(100);
343	Otu000343	Bacteria(100);Bacteria_unclassified(100);Bacteria_unclassified(100);Bacteria_unclassified(100);Bacteria_unclassified(100);Bacteria_unclassified(100);
344	Otu000344	Bacteria(100);"Proteobacteria"(100);Alphaproteobacteria(100);Rhizobiales(100);Rhizobiales_unclassified(100);Rhizobiales_unclassified(100);
345	Otu000345	Bacteria(100);Bacteria_unclassified(100);Bacteria_unclassified(100);Bacteria_unclassified(100);Bacteria_unclassified(100);Bacteria_unclassified(100);
346	Otu000346	Bacteria(100);"Acidobacteria"(100);Acidobacteria_Gp3(100);Acidobacteria_Gp3_order_incertae_sedis(100);Acidobacteria_Gp3_family_incertae_sedis(100);Gp3(100);
347	Otu000347	Bacteria(100);"Acidobacteria"(100);Acidobacteria_Gp2(100);Acidobacteria_Gp2_order_incertae_sedis(100);Acidobacteria_Gp2_family_incertae_sedis(100);Gp2(100);
348	Otu000348	Bacteria(100);"Acidobacteria"(100);Acidobacteria_Gp6(100);Acidobacteria_Gp6_order_incertae_sedis(100);Acidobacteria_Gp6_family_incertae_sedis(100);Gp6(100);
349	Otu000349	Bacteria(100);"Verrucomicrobia"(100);Spartobacteria(100);Spartobacteria_order_incertae_sedis(100);Spartobacteria_family_incertae_sedis(100);Spartobacteria_genera_incertae_sedis(100);
350	Otu000350	Bacteria(100);Bacteria_unclassified(100);Bacteria_unclassified(100);Bacteria_unclassified(100);Bacteria_unclassified(100);Bacteria_unclassified(100);
351	Otu000351	Bacteria(100);"Proteobacteria"(100);Betaproteobacteria(100);Burkholderiales(100);Burkholderiaceae(100);Burkholderia(100);
352	Otu000352	Bacteria(100);"Actinobacteria"(100);Actinobacteria(100);Acidimicrobiales(100);Acidimicrobiaceae(100);Ilumatobacter(100);
353	Otu000353	Bacteria(100);"Acidobacteria"(100);Acidobacteria_Gp1(100);Acidobacteria_Gp1_order_incertae_sedis(100);Acidobacteria_Gp1_family_incertae_sedis(100);Gp1(100);
354	Otu000354	Bacteria(100);"Gemmatimonadetes"(100);Gemmatimonadetes(100);Gemmatimonadales(100);Gemmatimonadaceae(100);Gemmatimonas(100);
355	Otu000355	Bacteria(100);"Proteobacteria"(100);Betaproteobacteria(100);Burkholderiales(100);Comamonadaceae(100);Comamonadaceae_unclassified(100);
356	Otu000356	Bacteria(100);"Acidobacteria"(100);Acidobacteria_Gp4(100);Acidobacteria_Gp4_order_incertae_sedis(100);Acidobacteria_Gp4_family_incertae_sedis(100);Gp4(100);
357	Otu000357	Bacteria(100);"Bacteroidetes"(100);"Sphingobacteria"(100);"Sphingobacteriales"(100);Sphingobacteriaceae(100);Mucilaginibacter(100);
358	Otu000358	Bacteria(100);"Proteobacteria"(100);Alphaproteobacteria(100);Rhodospirillales(100);Rhodospirillales_unclassified(100);Rhodospirillales_unclassified(100);
359	Otu000359	Bacteria(100);"Acidobacteria"(100);Acidobacteria_Gp1(100);Acidobacteria_Gp1_order_incertae_sedis(100);Acidobacteria_Gp1_family_incertae_sedis(100);Gp1(100);
360	Otu000360	Bacteria(100);"Proteobacteria"(100);Gammaproteobacteria(100);Gammaproteobacteria_unclassified(100);Gammaproteobacteria_unclassified(100);Gammaproteobacteria_unclassified(100);
361	Otu000361	Bacteria(100);"Proteobacteria"(100);Alphaproteobacteria(100);Rhizobiales(100);Xanthobacteraceae(100);Labrys(100);
362	Otu000362	Bacteria(100);"Acidobacteria"(100);Acidobacteria_Gp7(100);Acidobacteria_Gp7_order_incertae_sedis(100);Acidobacteria_Gp7_family_incertae_sedis(100);Gp7(100);
363	Otu000363	Bacteria(100);"Proteobacteria"(100);Alphaproteobacteria(100);Rhizobiales(100);Rhizobiaceae(91);Rhizobiaceae_unclassified(63);
364	Otu000364	Bacteria(100);"Proteobacteria"(100);Alphaproteobacteria(100);Alphaproteobacteria_unclassified(100);Alphaproteobacteria_unclassified(100);Alphaproteobacteria_unclassified(100);
365	Otu000365	Bacteria(100);Bacteria_unclassified(100);Bacteria_unclassified(100);Bacteria_unclassified(100);Bacteria_unclassified(100);Bacteria_unclassified(100);
366	Otu000366	Bacteria(100);Bacteria_unclassified(100);Bacteria_unclassified(100);Bacteria_unclassified(100);Bacteria_unclassified(100);Bacteria_unclassified(100);
367	Otu000367	Bacteria(100);Firmicutes(100);Bacilli(100);Bacillales(100);Pasteuriaceae(100);Pasteuria(100);
368	Otu000368	Bacteria(100);"Acidobacteria"(100);Acidobacteria_Gp6(100);Acidobacteria_Gp6_order_incertae_sedis(100);Acidobacteria_Gp6_family_incertae_sedis(100);Gp6(100);
369	Otu000369	Bacteria(100);Bacteria_unclassified(100);Bacteria_unclassified(100);Bacteria_unclassified(100);Bacteria_unclassified(100);Bacteria_unclassified(100);
370	Otu000370	Bacteria(100);"Proteobacteria"(100);Betaproteobacteria(100);Betaproteobacteria_unclassified(100);Betaproteobacteria_unclassified(100);Betaproteobacteria_unclassified(100);
371	Otu000371	Bacteria(100);"Acidobacteria"(100);Acidobacteria_Gp2(100);Acidobacteria_Gp2_order_incertae_sedis(100);Acidobacteria_Gp2_family_incertae_sedis(100);Gp2(100);
372	Otu000372	Bacteria(100);"Proteobacteria"(100);Betaproteobacteria(100);Burkholderiales(100);Burkholderiaceae(100);Burkholderia(99);
373	Otu000373	Bacteria(100);"Proteobacteria"(100);Betaproteobacteria(100);Burkholderiales(100);Burkholderiaceae(100);Cupriavidus(100);
374	Otu000374	Bacteria(100);"Proteobacteria"(100);Alphaproteobacteria(100);Rhizobiales(100);Rhizobiaceae(100);Rhizobium(100);
375	Otu000375	Bacteria(100);"Proteobacteria"(100);Betaproteobacteria(100);Burkholderiales(100);Burkholderiaceae(100);Burkholderia(100);
376	Otu000376	Bacteria(100);"Proteobacteria"(100);Alphaproteobacteria(100);Sphingomonadales(100);Sphingomonadaceae(100);Novosphingobium(69);
377	Otu000377	Bacteria(100);"Proteobacteria"(100);Alphaproteobacteria(100);Rhodospirillales(100);Acetobacteraceae(100);Acetobacteraceae_unclassified(100);
378	Otu000378	Bacteria(100);"Proteobacteria"(100);Betaproteobacteria(100);Burkholderiales(100);Burkholderiales_incertae_sedis(99);Burkholderiales_incertae_sedis_unclassified(99);
379	Otu000379	Bacteria(100);"Acidobacteria"(100);Acidobacteria_Gp3(100);Acidobacteria_Gp3_order_incertae_sedis(100);Acidobacteria_Gp3_family_incertae_sedis(100);Gp3(100);
380	Otu000380	Bacteria(100);"Bacteroidetes"(100);"Sphingobacteria"(100);"Sphingobacteriales"(100);Cytophagaceae(100);Adhaeribacter(100);
381	Otu000381	Bacteria(100);"Planctomycetes"(100);"Planctomycetacia"(100);Planctomycetales(100);Planctomycetaceae(100);Planctomycetaceae_unclassified(100);
382	Otu000382	Bacteria(100);"Verrucomicrobia"(100);Subdivision3(100);Subdivision3_order_incertae_sedis(100);Subdivision3_family_incertae_sedis(100);3_genus_incertae_sedis(100);
383	Otu000383	Bacteria(100);TM7(100);TM7_class_incertae_sedis(100);TM7_order_incertae_sedis(100);TM7_family_incertae_sedis(100);TM7_genus_incertae_sedis(100);
384	Otu000384	Bacteria(100);"Proteobacteria"(100);Alphaproteobacteria(100);Rhodospirillales(100);Acetobacteraceae(100);Acetobacteraceae_unclassified(100);
385	Otu000385	Bacteria(100);"Proteobacteria"(100);Betaproteobacteria(100);Betaproteobacteria_unclassified(100);Betaproteobacteria_unclassified(100);Betaproteobacteria_unclassified(100);
386	Otu000386	Bacteria(100);"Acidobacteria"(100);Acidobacteria_Gp6(100);Acidobacteria_Gp6_order_incertae_sedis(100);Acidobacteria_Gp6_family_incertae_sedis(100);Gp6(100);
387	Otu000387	Bacteria(100);"Proteobacteria"(100);Betaproteobacteria(100);Burkholderiales(100);Burkholderiaceae(100);Burkholderia(100);
388	Otu000388	Bacteria(100);"Acidobacteria"(100);Acidobacteria_Gp4(100);Acidobacteria_Gp4_order_incertae_sedis(100);Acidobacteria_Gp4_family_incertae_sedis(100);Gp4(100);
389	Otu000389	Bacteria(100);"Actinobacteria"(100);Actinobacteria(100);Solirubrobacterales(100);Conexibacteraceae(72);Conexibacter(72);
390	Otu000390	Bacteria(100);"Acidobacteria"(100);Acidobacteria_Gp5(100);Acidobacteria_Gp5_order_incertae_sedis(100);Acidobacteria_Gp5_family_incertae_sedis(100);Gp5(100);
391	Otu000391	Bacteria(100);"Bacteroidetes"(100);"Sphingobacteria"(100);"Sphingobacteriales"(100);Sphingobacteriaceae(100);Mucilaginibacter(100);
392	Otu000392	Bacteria(100);Bacteria_unclassified(100);Bacteria_unclassified(100);Bacteria_unclassified(100);Bacteria_unclassified(100);Bacteria_unclassified(100);
393	Otu000393	Bacteria(100);"Planctomycetes"(100);"Planctomycetacia"(100);Planctomycetales(100);Planctomycetaceae(100);Planctomycetaceae_unclassified(100);
394	Otu000394	Bacteria(100);Bacteria_unclassified(100);Bacteria_unclassified(100);Bacteria_unclassified(100);Bacteria_unclassified(100);Bacteria_unclassified(100);
395	Otu000395	Bacteria(100);"Proteobacteria"(100);Alphaproteobacteria(100);Rhodospirillales(100);Rhodospirillales_unclassified(100);Rhodospirillales_unclassified(100);
396	Otu000396	Bacteria(100);"Planctomycetes"(100);"Planctomycetacia"(100);Planctomycetales(100);Planctomycetaceae(100);Planctomycetaceae_unclassified(100);
397	Otu000397	Bacteria(100);"Bacteroidetes"(100);"Sphingobacteria"(100);"Sphingobacteriales"(100);Chitinophagaceae(100);Chitinophagaceae_unclassified(99);
398	Otu000398	Bacteria(100);"Actinobacteria"(100);Actinobacteria(100);Actinomycetales(100);Nocardiaceae(100);Nocardia(100);
399	Otu000399	Bacteria(100);"Proteobacteria"(100);Gammaproteobacteria(100);Gammaproteobacteria_unclassified(100);Gammaproteobacteria_unclassified(100);Gammaproteobacteria_unclassified(100);
400	Otu000400	Bacteria(100);"Acidobacteria"(100);Acidobacteria_Gp16(100);Acidobacteria_Gp16_order_incertae_sedis(100);Acidobacteria_Gp16_family_incertae_sedis(100);Gp16(100);
401	Otu000401	Bacteria(100);"Bacteroidetes"(100);"Sphingobacteria"(100);"Sphingobacteriales"(100);Chitinophagaceae(100);Flavisolibacter(100);
402	Otu000402	Bacteria(100);"Proteobacteria"(100);Alphaproteobacteria(100);Rhodospirillales(100);Acetobacteraceae(100);Acetobacteraceae_unclassified(100);
403	Otu000403	Bacteria(100);"Actinobacteria"(100);Actinobacteria(100);Acidimicrobiales(100);Acidimicrobiaceae(100);Ilumatobacter(100);
404	Otu000404	Bacteria(100);"Proteobacteria"(100);Alphaproteobacteria(100);Rhodospirillales(100);Acetobacteraceae(100);Acetobacteraceae_unclassified(100);
405	Otu000405	Bacteria(100);Bacteria_unclassified(100);Bacteria_unclassified(100);Bacteria_unclassified(100);Bacteria_unclassified(100);Bacteria_unclassified(100);
406	Otu000406	Bacteria(100);"Bacteroidetes"(100);"Sphingobacteria"(100);"Sphingobacteriales"(100);Chitinophagaceae(100);Chitinophagaceae_unclassified(98);
407	Otu000407	Bacteria(100);TM7(100);TM7_class_incertae_sedis(100);TM7_order_incertae_sedis(100);TM7_family_incertae_sedis(100);TM7_genus_incertae_sedis(100);
408	Otu000408	Bacteria(100);"Proteobacteria"(100);Alphaproteobacteria(100);Rhizobiales(100);Rhizobiales_unclassified(100);Rhizobiales_unclassified(100);
409	Otu000409	Bacteria(100);Firmicutes(100);Bacilli(100);Bacillales(100);Staphylococcaceae(100);Staphylococcus(100);
410	Otu000410	Bacteria(100);"Chloroflexi"(100);Caldilineae(100);Caldilineales(100);Caldilineaceae(100);Caldilinea(100);
411	Otu000411	Bacteria(100);"Verrucomicrobia"(100);Verrucomicrobiae(100);Verrucomicrobiales(100);Verrucomicrobiaceae(100);Verrucomicrobiaceae_unclassified(97);
412	Otu000412	Bacteria(100);"Acidobacteria"(100);Acidobacteria_Gp6(100);Acidobacteria_Gp6_order_incertae_sedis(100);Acidobacteria_Gp6_family_incertae_sedis(100);Gp6(100);
413	Otu000413	Bacteria(100);"Planctomycetes"(100);"Planctomycetacia"(100);Planctomycetales(100);Planctomycetaceae(100);Planctomycetaceae_unclassified(52);
414	Otu000414	Bacteria(100);"Bacteroidetes"(100);"Sphingobacteria"(100);"Sphingobacteriales"(100);Chitinophagaceae(100);Chitinophagaceae_unclassified(100);
415	Otu000415	Bacteria(100);"Acidobacteria"(100);Acidobacteria_Gp6(100);Acidobacteria_Gp6_order_incertae_sedis(100);Acidobacteria_Gp6_family_incertae_sedis(100);Gp6(100);
416	Otu000416	Bacteria(100);"Proteobacteria"(100);Alphaproteobacteria(100);Sphingomonadales(100);Sphingomonadales_unclassified(99);Sphingomonadales_unclassified(99);
417	Otu000417	Bacteria(100);"Actinobacteria"(100);Actinobacteria(100);Acidimicrobiales(100);Acidimicrobiales_unclassified(88);Acidimicrobiales_unclassified(88);
418	Otu000418	Bacteria(100);Firmicutes(100);Bacilli(100);Bacillales(100);Pasteuriaceae(100);Pasteuria(100);
419	Otu000419	Bacteria(100);"Acidobacteria"(100);Acidobacteria_Gp6(100);Acidobacteria_Gp6_order_incertae_sedis(100);Acidobacteria_Gp6_family_incertae_sedis(100);Gp6(100);
420	Otu000420	Bacteria(100);"Bacteroidetes"(100);"Sphingobacteria"(100);"Sphingobacteriales"(100);Sphingobacteriaceae(100);Pedobacter(98);
421	Otu000421	Bacteria(100);"Planctomycetes"(100);"Planctomycetacia"(100);Planctomycetales(100);Planctomycetaceae(100);Singulisphaera(100);
422	Otu000422	Bacteria(100);"Proteobacteria"(100);Alphaproteobacteria(100);Rhizobiales(100);Rhizobiales_unclassified(100);Rhizobiales_unclassified(100);
423	Otu000423	Bacteria(100);Bacteria_unclassified(100);Bacteria_unclassified(100);Bacteria_unclassified(100);Bacteria_unclassified(100);Bacteria_unclassified(100);
424	Otu000424	Bacteria(100);"Planctomycetes"(100);"Planctomycetacia"(100);Planctomycetales(100);Planctomycetaceae(100);Singulisphaera(100);
425	Otu000425	Bacteria(100);"Proteobacteria"(100);Gammaproteobacteria(100);Gammaproteobacteria_unclassified(100);Gammaproteobacteria_unclassified(100);Gammaproteobacteria_unclassified(100);
426	Otu000426	Bacteria(100);Bacteria_unclassified(100);Bacteria_unclassified(100);Bacteria_unclassified(100);Bacteria_unclassified(100);Bacteria_unclassified(100);
427	Otu000427	Bacteria(100);"Acidobacteria"(100);Acidobacteria_Gp7(100);Acidobacteria_Gp7_order_incertae_sedis(100);Acidobacteria_Gp7_family_incertae_sedis(100);Gp7(100);
428	Otu000428	Bacteria(100);"Proteobacteria"(100);Betaproteobacteria(100);Betaproteobacteria_unclassified(100);Betaproteobacteria_unclassified(100);Betaproteobacteria_unclassified(100);
429	Otu000429	Bacteria(100);"Planctomycetes"(100);"Planctomycetacia"(100);Planctomycetales(100);Planctomycetaceae(100);Planctomyces(100);
430	Otu000430	Bacteria(100);"Proteobacteria"(100);Alphaproteobacteria(100);Rhodospirillales(100);Rhodospirillales_unclassified(100);Rhodospirillales_unclassified(100);
431	Otu000431	Bacteria(100);"Acidobacteria"(100);Acidobacteria_Gp6(100);Acidobacteria_Gp6_order_incertae_sedis(100);Acidobacteria_Gp6_family_incertae_sedis(100);Gp6(100);
432	Otu000432	Bacteria(100);"Proteobacteria"(100);Alphaproteobacteria(100);Rhizobiales(100);Xanthobacteraceae(77);Pseudolabrys(77);
433	Otu000433	Bacteria(100);"Actinobacteria"(100);Actinobacteria(100);Actinomycetales(100);Nocardioidaceae(100);Nocardioides(98);
434	Otu000434	Bacteria(100);"Acidobacteria"(100);Acidobacteria_Gp4(100);Acidobacteria_Gp4_order_incertae_sedis(100);Acidobacteria_Gp4_family_incertae_sedis(100);Gp4(100);
435	Otu000435	Bacteria(100);"Acidobacteria"(100);Acidobacteria_Gp3(100);Acidobacteria_Gp3_order_incertae_sedis(100);Acidobacteria_Gp3_family_incertae_sedis(100);Gp3(100);
436	Otu000436	Bacteria(100);Bacteria_unclassified(100);Bacteria_unclassified(100);Bacteria_unclassified(100);Bacteria_unclassified(100);Bacteria_unclassified(100);
437	Otu000437	Bacteria(100);"Actinobacteria"(100);Actinobacteria(100);Actinobacteria_unclassified(100);Actinobacteria_unclassified(100);Actinobacteria_unclassified(100);
438	Otu000438	Bacteria(100);"Proteobacteria"(100);Alphaproteobacteria(100);Rhizobiales(100);Rhizobiales_unclassified(100);Rhizobiales_unclassified(100);
439	Otu000439	Bacteria(100);"Bacteroidetes"(100);"Bacteroidetes"_unclassified(100);"Bacteroidetes"_unclassified(100);"Bacteroidetes"_unclassified(100);"Bacteroidetes"_unclassified(100);
440	Otu000440	Bacteria(100);"Acidobacteria"(100);Acidobacteria_Gp2(100);Acidobacteria_Gp2_order_incertae_sedis(100);Acidobacteria_Gp2_family_incertae_sedis(100);Gp2(100);
441	Otu000441	Bacteria(100);"Proteobacteria"(100);Betaproteobacteria(100);Betaproteobacteria_unclassified(100);Betaproteobacteria_unclassified(100);Betaproteobacteria_unclassified(100);
442	Otu000442	Bacteria(100);"Acidobacteria"(100);Acidobacteria_Gp6(100);Acidobacteria_Gp6_order_incertae_sedis(100);Acidobacteria_Gp6_family_incertae_sedis(100);Gp6(100);
443	Otu000443	Bacteria(100);"Acidobacteria"(100);Acidobacteria_Gp2(100);Acidobacteria_Gp2_order_incertae_sedis(100);Acidobacteria_Gp2_family_incertae_sedis(100);Gp2(100);
444	Otu000444	Bacteria(100);"Proteobacteria"(100);Betaproteobacteria(100);Betaproteobacteria_unclassified(100);Betaproteobacteria_unclassified(100);Betaproteobacteria_unclassified(100);
445	Otu000445	Bacteria(100);"Proteobacteria"(100);Alphaproteobacteria(100);Rhodospirillales(100);Rhodospirillales_unclassified(100);Rhodospirillales_unclassified(100);
446	Otu000446	Bacteria(100);"Proteobacteria"(100);Alphaproteobacteria(100);Rhodospirillales(100);Rhodospirillales_unclassified(100);Rhodospirillales_unclassified(100);
447	Otu000447	Bacteria(100);"Acidobacteria"(100);Acidobacteria_Gp3(100);Acidobacteria_Gp3_order_incertae_sedis(100);Acidobacteria_Gp3_family_incertae_sedis(100);Gp3(100);
448	Otu000448	Bacteria(100);"Planctomycetes"(100);"Planctomycetacia"(100);Planctomycetales(100);Planctomycetaceae(100);Planctomycetaceae_unclassified(89);
449	Otu000449	Bacteria(100);"Actinobacteria"(100);Actinobacteria(100);Actinomycetales(100);Actinomycetales_unclassified(99);Actinomycetales_unclassified(99);
450	Otu000450	Bacteria(100);"Proteobacteria"(100);Betaproteobacteria(100);Burkholderiales(100);Oxalobacteraceae(100);Massilia(79);
451	Otu000451	Bacteria(100);"Acidobacteria"(100);Acidobacteria_Gp1(100);Acidobacteria_Gp1_order_incertae_sedis(100);Acidobacteria_Gp1_family_incertae_sedis(100);Gp1(100);
452	Otu000452	Bacteria(100);Bacteria_unclassified(100);Bacteria_unclassified(100);Bacteria_unclassified(100);Bacteria_unclassified(100);Bacteria_unclassified(100);
453	Otu000453	Bacteria(100);"Acidobacteria"(100);Acidobacteria_Gp3(100);Acidobacteria_Gp3_order_incertae_sedis(100);Acidobacteria_Gp3_family_incertae_sedis(100);Gp3(100);
454	Otu000454	Bacteria(100);"Acidobacteria"(100);Acidobacteria_Gp6(100);Acidobacteria_Gp6_order_incertae_sedis(100);Acidobacteria_Gp6_family_incertae_sedis(100);Gp6(100);
455	Otu000455	Bacteria(100);"Bacteroidetes"(100);"Bacteroidetes"_unclassified(100);"Bacteroidetes"_unclassified(100);"Bacteroidetes"_unclassified(100);"Bacteroidetes"_unclassified(100);
456	Otu000456	Bacteria(100);"Verrucomicrobia"(100);Spartobacteria(100);Spartobacteria_order_incertae_sedis(100);Spartobacteria_family_incertae_sedis(100);Spartobacteria_genera_incertae_sedis(100);
457	Otu000457	Bacteria(100);"Bacteroidetes"(100);"Sphingobacteria"(100);"Sphingobacteriales"(100);Chitinophagaceae(100);Chitinophaga(100);
458	Otu000458	Bacteria(100);"Acidobacteria"(100);Acidobacteria_Gp3(100);Acidobacteria_Gp3_order_incertae_sedis(100);Acidobacteria_Gp3_family_incertae_sedis(100);Gp3(100);
459	Otu000459	Bacteria(100);"Proteobacteria"(100);Alphaproteobacteria(100);Rhizobiales(100);Rhizobiales_unclassified(99);Rhizobiales_unclassified(99);
460	Otu000460	Bacteria(100);"Proteobacteria"(100);Alphaproteobacteria(100);Rhizobiales(100);Hyphomicrobiaceae(100);Pedomicrobium(100);
461	Otu000461	Bacteria(100);"Bacteroidetes"(100);"Bacteroidetes"_incertae_sedis_class_incertae_sedis(100);"Bacteroidetes"_incertae_sedis_order_incertae_sedis(100);"Bacteroidetes"_incertae_sedis_family_incertae_sedis(100);Ohtaekwangia(100);
462	Otu000462	Bacteria(100);Bacteria_unclassified(100);Bacteria_unclassified(100);Bacteria_unclassified(100);Bacteria_unclassified(100);Bacteria_unclassified(100);
463	Otu000463	Bacteria(100);"Proteobacteria"(100);Gammaproteobacteria(100);Xanthomonadales(100);Xanthomonadaceae(100);Lysobacter(100);
464	Otu000464	Bacteria(100);"Acidobacteria"(100);Acidobacteria_Gp2(100);Acidobacteria_Gp2_order_incertae_sedis(100);Acidobacteria_Gp2_family_incertae_sedis(100);Gp2(100);
465	Otu000465	Bacteria(100);"Acidobacteria"(100);Acidobacteria_Gp2(100);Acidobacteria_Gp2_order_incertae_sedis(100);Acidobacteria_Gp2_family_incertae_sedis(100);Gp2(100);
466	Otu000466	Bacteria(100);"Planctomycetes"(100);"Planctomycetacia"(100);Planctomycetales(100);Planctomycetaceae(100);Planctomycetaceae_unclassified(100);
467	Otu000467	Bacteria(100);"Actinobacteria"(100);Actinobacteria(100);Actinobacteria_unclassified(100);Actinobacteria_unclassified(100);Actinobacteria_unclassified(100);
468	Otu000468	Bacteria(100);"Proteobacteria"(100);Gammaproteobacteria(100);Xanthomonadales(100);Sinobacteraceae(100);Steroidobacter(100);
469	Otu000469	Bacteria(100);"Actinobacteria"(100);Actinobacteria(100);Actinobacteria_unclassified(100);Actinobacteria_unclassified(100);Actinobacteria_unclassified(100);
470	Otu000470	Bacteria(100);"Bacteroidetes"(100);"Sphingobacteria"(100);"Sphingobacteriales"(100);Chitinophagaceae(100);Chitinophagaceae_unclassified(87);
471	Otu000471	Bacteria(100);"Proteobacteria"(100);Gammaproteobacteria(100);Xanthomonadales(100);Xanthomonadaceae(100);Rudaea(100);
472	Otu000472	Bacteria(100);"Acidobacteria"(100);Acidobacteria_Gp6(100);Acidobacteria_Gp6_order_incertae_sedis(100);Acidobacteria_Gp6_family_incertae_sedis(100);Gp6(100);
473	Otu000473	Bacteria(100);"Bacteroidetes"(100);"Sphingobacteria"(100);"Sphingobacteriales"(100);Chitinophagaceae(100);Flavisolibacter(100);
474	Otu000474	Bacteria(100);TM7(100);TM7_class_incertae_sedis(100);TM7_order_incertae_sedis(100);TM7_family_incertae_sedis(100);TM7_genus_incertae_sedis(100);
475	Otu000475	Bacteria(100);Bacteria_unclassified(100);Bacteria_unclassified(100);Bacteria_unclassified(100);Bacteria_unclassified(100);Bacteria_unclassified(100);
476	Otu000476	Bacteria(100);"Proteobacteria"(100);Alphaproteobacteria(100);Rhodospirillales(100);Rhodospirillales_unclassified(100);Rhodospirillales_unclassified(100);
477	Otu000477	Bacteria(100);Bacteria_unclassified(100);Bacteria_unclassified(100);Bacteria_unclassified(100);Bacteria_unclassified(100);Bacteria_unclassified(100);
478	Otu000478	Bacteria(100);"Actinobacteria"(100);Actinobacteria(100);Actinomycetales(100);Nocardioidaceae(100);Nocardioides(100);
479	Otu000479	Bacteria(100);"Acidobacteria"(100);Acidobacteria_Gp1(100);Acidobacteria_Gp1_order_incertae_sedis(100);Acidobacteria_Gp1_family_incertae_sedis(100);Gp1(100);
480	Otu000480	Bacteria(100);"Proteobacteria"(100);Deltaproteobacteria(100);Myxococcales(100);Myxococcales_unclassified(96);Myxococcales_unclassified(96);
481	Otu000481	Bacteria(100);Bacteria_unclassified(100);Bacteria_unclassified(100);Bacteria_unclassified(100);Bacteria_unclassified(100);Bacteria_unclassified(100);
482	Otu000482	Bacteria(100);"Bacteroidetes"(100);"Sphingobacteria"(100);"Sphingobacteriales"(100);Sphingobacteriaceae(100);Mucilaginibacter(100);
483	Otu000483	Bacteria(100);"Proteobacteria"(100);Alphaproteobacteria(100);Sphingomonadales(100);Erythrobacteraceae(68);Erythrobacteraceae_unclassified(68);
484	Otu000484	Bacteria(100);"Actinobacteria"(100);Actinobacteria(100);Actinomycetales(100);Actinomycetales_unclassified(100);Actinomycetales_unclassified(100);
485	Otu000485	Bacteria(100);"Bacteroidetes"(100);"Sphingobacteria"(100);"Sphingobacteriales"(100);Chitinophagaceae(100);Chitinophaga(100);
486	Otu000486	Bacteria(100);"Verrucomicrobia"(100);Subdivision3(100);Subdivision3_order_incertae_sedis(100);Subdivision3_family_incertae_sedis(100);3_genus_incertae_sedis(100);
487	Otu000487	Bacteria(100);Bacteria_unclassified(100);Bacteria_unclassified(100);Bacteria_unclassified(100);Bacteria_unclassified(100);Bacteria_unclassified(100);
488	Otu000488	Bacteria(100);"Bacteroidetes"(100);"Sphingobacteria"(100);"Sphingobacteriales"(100);Chitinophagaceae(100);Chitinophagaceae_unclassified(100);
489	Otu000489	Bacteria(100);"Chloroflexi"(100);Caldilineae(100);Caldilineales(100);Caldilineaceae(100);Caldilinea(100);
490	Otu000490	Bacteria(100);"Proteobacteria"(100);Betaproteobacteria(100);Burkholderiales(100);Comamonadaceae(100);Variovorax(71);
491	Otu000491	Bacteria(100);Bacteria_unclassified(100);Bacteria_unclassified(100);Bacteria_unclassified(100);Bacteria_unclassified(100);Bacteria_unclassified(100);
492	Otu000492	Bacteria(100);"Proteobacteria"(100);Alphaproteobacteria(100);Alphaproteobacteria_unclassified(100);Alphaproteobacteria_unclassified(100);Alphaproteobacteria_unclassified(100);
493	Otu000493	Bacteria(100);Firmicutes(100);Bacilli(100);Bacillales(100);Bacillaceae_1(100);Bacillus(100);
494	Otu000494	Bacteria(100);"Verrucomicrobia"(100);Spartobacteria(100);Spartobacteria_order_incertae_sedis(100);Spartobacteria_family_incertae_sedis(100);Spartobacteria_genera_incertae_sedis(100);
495	Otu000495	Bacteria(100);Bacteria_unclassified(100);Bacteria_unclassified(100);Bacteria_unclassified(100);Bacteria_unclassified(100);Bacteria_unclassified(100);
496	Otu000496	Bacteria(100);"Proteobacteria"(100);Alphaproteobacteria(100);Sphingomonadales(100);Sphingomonadaceae(96);Sphingomonadaceae_unclassified(95);
497	Otu000497	Bacteria(100);"Planctomycetes"(100);"Planctomycetacia"(100);Planctomycetales(100);Planctomycetaceae(100);Zavarzinella(100);
498	Otu000498	Bacteria(100);Bacteria_unclassified(100);Bacteria_unclassified(100);Bacteria_unclassified(100);Bacteria_unclassified(100);Bacteria_unclassified(100);
499	Otu000499	Bacteria(100);"Actinobacteria"(100);Actinobacteria(100);Actinobacteria_unclassified(100);Actinobacteria_unclassified(100);Actinobacteria_unclassified(100);
500	Otu000500	Bacteria(100);Bacteria_unclassified(100);Bacteria_unclassified(100);Bacteria_unclassified(100);Bacteria_unclassified(100);Bacteria_unclassified(100);
501	Otu000501	Bacteria(100);Bacteria_unclassified(100);Bacteria_unclassified(100);Bacteria_unclassified(100);Bacteria_unclassified(100);Bacteria_unclassified(100);
502	Otu000502	Bacteria(100);"Verrucomicrobia"(100);Spartobacteria(100);Spartobacteria_order_incertae_sedis(100);Spartobacteria_family_incertae_sedis(100);Spartobacteria_genera_incertae_sedis(100);
503	Otu000503	Bacteria(100);"Planctomycetes"(100);"Planctomycetacia"(100);Planctomycetales(100);Planctomycetaceae(100);Planctomycetaceae_unclassified(100);
504	Otu000504	Bacteria(100);"Proteobacteria"(100);Alphaproteobacteria(100);Rhizobiales(100);Rhizobiales_unclassified(69);Rhizobiales_unclassified(69);
505	Otu000505	Bacteria(100);"Proteobacteria"(100);Alphaproteobacteria(100);Alphaproteobacteria_order_incertae_sedis(100);Alphaproteobacteria_family_incertae_sedis(100);Rhizomicrobium(100);
506	Otu000506	Bacteria(100);"Verrucomicrobia"(100);Subdivision3(100);Subdivision3_order_incertae_sedis(100);Subdivision3_family_incertae_sedis(100);3_genus_incertae_sedis(100);
507	Otu000507	Bacteria(100);"Bacteroidetes"(100);"Sphingobacteria"(100);"Sphingobacteriales"(100);Sphingobacteriaceae(100);Sphingobacterium(100);
508	Otu000508	Bacteria(100);Bacteria_unclassified(100);Bacteria_unclassified(100);Bacteria_unclassified(100);Bacteria_unclassified(100);Bacteria_unclassified(100);
509	Otu000509	Bacteria(100);Bacteria_unclassified(100);Bacteria_unclassified(100);Bacteria_unclassified(100);Bacteria_unclassified(100);Bacteria_unclassified(100);
510	Otu000510	Bacteria(100);"Bacteroidetes"(100);"Sphingobacteria"(100);"Sphingobacteriales"(100);Sphingobacteriaceae(100);Mucilaginibacter(100);
511	Otu000511	Bacteria(100);"Proteobacteria"(100);Alphaproteobacteria(100);Alphaproteobacteria_unclassified(100);Alphaproteobacteria_unclassified(100);Alphaproteobacteria_unclassified(100);
512	Otu000512	Bacteria(100);"Verrucomicrobia"(100);Subdivision3(100);Subdivision3_order_incertae_sedis(100);Subdivision3_family_incertae_sedis(100);3_genus_incertae_sedis(100);
513	Otu000513	Bacteria(100);"Planctomycetes"(100);"Planctomycetacia"(100);Planctomycetales(100);Planctomycetaceae(100);Planctomycetaceae_unclassified(100);
514	Otu000514	Bacteria(100);"Proteobacteria"(100);Alphaproteobacteria(100);Rhizobiales(100);Methylobacteriaceae(96);Microvirga(96);
515	Otu000515	Bacteria(100);"Actinobacteria"(100);Actinobacteria(100);Acidimicrobiales(100);Iamiaceae(100);Iamia(100);
516	Otu000516	Bacteria(100);"Acidobacteria"(100);Acidobacteria_Gp3(100);Acidobacteria_Gp3_order_incertae_sedis(100);Acidobacteria_Gp3_family_incertae_sedis(100);Gp3(100);
517	Otu000517	Bacteria(100);"Gemmatimonadetes"(100);Gemmatimonadetes(100);Gemmatimonadales(100);Gemmatimonadaceae(100);Gemmatimonas(100);
518	Otu000518	Bacteria(100);"Actinobacteria"(100);Actinobacteria(100);Actinomycetales(100);Streptosporangiaceae(100);Nonomuraea(58);
519	Otu000519	Bacteria(100);"Chlamydiae"(100);Chlamydiae(100);Chlamydiales(100);Chlamydiales_unclassified(100);Chlamydiales_unclassified(100);
520	Otu000520	Bacteria(100);"Planctomycetes"(100);"Planctomycetacia"(100);Planctomycetales(100);Planctomycetaceae(100);Planctomycetaceae_unclassified(100);
521	Otu000521	Bacteria(100);"Chloroflexi"(100);"Chloroflexi"_unclassified(100);"Chloroflexi"_unclassified(100);"Chloroflexi"_unclassified(100);"Chloroflexi"_unclassified(100);
522	Otu000522	Bacteria(100);"Acidobacteria"(100);Acidobacteria_Gp4(100);Acidobacteria_Gp4_order_incertae_sedis(100);Acidobacteria_Gp4_family_incertae_sedis(100);Gp4(100);
523	Otu000523	Bacteria(100);"Bacteroidetes"(100);"Sphingobacteria"(100);"Sphingobacteriales"(100);Chitinophagaceae(100);Chitinophagaceae_unclassified(100);
524	Otu000524	Bacteria(100);Bacteria_unclassified(100);Bacteria_unclassified(100);Bacteria_unclassified(100);Bacteria_unclassified(100);Bacteria_unclassified(100);
525	Otu000525	Bacteria(100);Bacteria_unclassified(100);Bacteria_unclassified(100);Bacteria_unclassified(100);Bacteria_unclassified(100);Bacteria_unclassified(100);
526	Otu000526	Bacteria(100);"Proteobacteria"(100);Alphaproteobacteria(100);Rhizobiales(100);Rhizobiales_unclassified(100);Rhizobiales_unclassified(100);
527	Otu000527	Bacteria(100);"Acidobacteria"(100);Acidobacteria_Gp4(100);Acidobacteria_Gp4_order_incertae_sedis(100);Acidobacteria_Gp4_family_incertae_sedis(100);Gp4(100);
528	Otu000528	Bacteria(100);"Acidobacteria"(100);Acidobacteria_Gp6(100);Acidobacteria_Gp6_order_incertae_sedis(100);Acidobacteria_Gp6_family_incertae_sedis(100);Gp6(100);
529	Otu000529	Bacteria(100);"Chloroflexi"(100);Ktedonobacteria(100);Ktedonobacterales(100);Ktedonobacteraceae(99);Ktedonobacter(99);
530	Otu000530	Bacteria(100);"Actinobacteria"(100);Actinobacteria(100);Actinobacteria_unclassified(100);Actinobacteria_unclassified(100);Actinobacteria_unclassified(100);
531	Otu000531	Bacteria(100);TM7(100);TM7_class_incertae_sedis(100);TM7_order_incertae_sedis(100);TM7_family_incertae_sedis(100);TM7_genus_incertae_sedis(100);
532	Otu000532	Bacteria(100);"Proteobacteria"(100);Betaproteobacteria(100);Burkholderiales(100);Burkholderiaceae(100);Burkholderia(99);
533	Otu000533	Bacteria(100);"Proteobacteria"(100);Gammaproteobacteria(100);Pseudomonadales(100);Pseudomonadaceae(100);Pseudomonas(100);
534	Otu000534	Bacteria(100);"Acidobacteria"(100);Acidobacteria_Gp6(100);Acidobacteria_Gp6_order_incertae_sedis(100);Acidobacteria_Gp6_family_incertae_sedis(100);Gp6(100);
535	Otu000535	Bacteria(100);"Chloroflexi"(100);Ktedonobacteria(100);Ktedonobacterales(100);Ktedonobacterales_unclassified(100);Ktedonobacterales_unclassified(100);
536	Otu000536	Bacteria(100);"Planctomycetes"(100);"Planctomycetacia"(100);Planctomycetales(100);Planctomycetaceae(100);Gemmata(100);
537	Otu000537	Bacteria(100);"Acidobacteria"(100);Acidobacteria_Gp6(100);Acidobacteria_Gp6_order_incertae_sedis(100);Acidobacteria_Gp6_family_incertae_sedis(100);Gp6(100);
538	Otu000538	Bacteria(100);"Bacteroidetes"(100);"Sphingobacteria"(100);"Sphingobacteriales"(100);Chitinophagaceae(100);Chitinophagaceae_unclassified(100);
539	Otu000539	Bacteria(100);"Actinobacteria"(100);Actinobacteria(100);Actinobacteria_unclassified(100);Actinobacteria_unclassified(100);Actinobacteria_unclassified(100);
540	Otu000540	Bacteria(100);Bacteria_unclassified(100);Bacteria_unclassified(100);Bacteria_unclassified(100);Bacteria_unclassified(100);Bacteria_unclassified(100);
541	Otu000541	Bacteria(100);"Proteobacteria"(100);Alphaproteobacteria(100);Rhizobiales(100);Bradyrhizobiaceae(99);Bradyrhizobiaceae_unclassified(99);
542	Otu000542	Bacteria(100);"Proteobacteria"(100);Deltaproteobacteria(100);Deltaproteobacteria_unclassified(100);Deltaproteobacteria_unclassified(100);Deltaproteobacteria_unclassified(100);
543	Otu000543	Bacteria(100);"Planctomycetes"(100);"Planctomycetacia"(100);Planctomycetales(100);Planctomycetaceae(100);Planctomycetaceae_unclassified(100);
544	Otu000544	Bacteria(100);"Actinobacteria"(100);Actinobacteria(100);Acidimicrobiales(100);Acidimicrobiales_unclassified(99);Acidimicrobiales_unclassified(99);
545	Otu000545	Bacteria(100);"Proteobacteria"(100);Alphaproteobacteria(100);Rhizobiales(100);Rhizobiales_unclassified(100);Rhizobiales_unclassified(100);
546	Otu000546	Bacteria(100);TM7(100);TM7_class_incertae_sedis(100);TM7_order_incertae_sedis(100);TM7_family_incertae_sedis(100);TM7_genus_incertae_sedis(100);
547	Otu000547	Bacteria(100);"Verrucomicrobia"(100);Spartobacteria(100);Spartobacteria_order_incertae_sedis(100);Spartobacteria_family_incertae_sedis(100);Spartobacteria_genera_incertae_sedis(100);
548	Otu000548	Bacteria(100);"Chloroflexi"(100);Thermomicrobia(100);Sphaerobacterales(100);Sphaerobacteraceae(100);Sphaerobacter(100);
549	Otu000549	Bacteria(100);TM7(100);TM7_class_incertae_sedis(100);TM7_order_incertae_sedis(100);TM7_family_incertae_sedis(100);TM7_genus_incertae_sedis(100);
550	Otu000550	Bacteria(100);"Bacteroidetes"(100);"Bacteroidetes"_incertae_sedis_class_incertae_sedis(100);"Bacteroidetes"_incertae_sedis_order_incertae_sedis(100);"Bacteroidetes"_incertae_sedis_family_incertae_sedis(100);Ohtaekwangia(100);
551	Otu000551	Bacteria(100);"Proteobacteria"(100);Deltaproteobacteria(100);Myxococcales(100);Myxococcales_unclassified(94);Myxococcales_unclassified(94);
552	Otu000552	Bacteria(100);"Actinobacteria"(100);Actinobacteria(100);Actinomycetales(100);Catenulisporaceae(100);Catenulispora(100);
553	Otu000553	Bacteria(100);"Bacteroidetes"(100);"Bacteroidetes"_unclassified(100);"Bacteroidetes"_unclassified(100);"Bacteroidetes"_unclassified(100);"Bacteroidetes"_unclassified(100);
554	Otu000554	Bacteria(100);"Actinobacteria"(100);Actinobacteria(100);Acidimicrobiales(100);Acidimicrobiales_unclassified(100);Acidimicrobiales_unclassified(100);
555	Otu000555	Bacteria(100);"Planctomycetes"(100);"Planctomycetacia"(100);Planctomycetales(100);Planctomycetaceae(100);Singulisphaera(100);
556	Otu000556	Bacteria(100);"Verrucomicrobia"(100);Subdivision3(100);Subdivision3_order_incertae_sedis(100);Subdivision3_family_incertae_sedis(100);3_genus_incertae_sedis(100);
557	Otu000557	Bacteria(100);"Gemmatimonadetes"(100);Gemmatimonadetes(100);Gemmatimonadales(100);Gemmatimonadaceae(100);Gemmatimonas(100);
558	Otu000558	Bacteria(100);Bacteria_unclassified(100);Bacteria_unclassified(100);Bacteria_unclassified(100);Bacteria_unclassified(100);Bacteria_unclassified(100);
559	Otu000559	Bacteria(100);"Planctomycetes"(100);"Planctomycetacia"(100);Planctomycetales(100);Planctomycetaceae(100);Zavarzinella(100);
560	Otu000560	Bacteria(100);TM7(100);TM7_class_incertae_sedis(100);TM7_order_incertae_sedis(100);TM7_family_incertae_sedis(100);TM7_genus_incertae_sedis(100);
561	Otu000561	Bacteria(100);"Acidobacteria"(100);Acidobacteria_Gp6(100);Acidobacteria_Gp6_order_incertae_sedis(100);Acidobacteria_Gp6_family_incertae_sedis(100);Gp6(100);
562	Otu000562	Bacteria(100);"Bacteroidetes"(100);"Sphingobacteria"(100);"Sphingobacteriales"(100);Chitinophagaceae(100);Chitinophagaceae_unclassified(100);
563	Otu000563	Bacteria(100);Bacteria_unclassified(100);Bacteria_unclassified(100);Bacteria_unclassified(100);Bacteria_unclassified(100);Bacteria_unclassified(100);
564	Otu000564	Bacteria(100);"Proteobacteria"(100);Betaproteobacteria(100);Burkholderiales(100);Oxalobacteraceae(100);Duganella(100);
565	Otu000565	Bacteria(100);"Planctomycetes"(100);"Planctomycetacia"(100);Planctomycetales(100);Planctomycetaceae(100);Gemmata(55);
566	Otu000566	Bacteria(100);"Chloroflexi"(100);Ktedonobacteria(100);Ktedonobacterales(100);Thermosporotrichaceae(99);Thermosporothrix(99);
567	Otu000567	Bacteria(100);Firmicutes(100);Bacilli(100);Bacillales(100);Alicyclobacillaceae(100);Tumebacillus(100);
568	Otu000568	Bacteria(100);Bacteria_unclassified(100);Bacteria_unclassified(100);Bacteria_unclassified(100);Bacteria_unclassified(100);Bacteria_unclassified(100);
569	Otu000569	Bacteria(100);TM7(100);TM7_class_incertae_sedis(100);TM7_order_incertae_sedis(100);TM7_family_incertae_sedis(100);TM7_genus_incertae_sedis(100);
570	Otu000570	Bacteria(100);"Proteobacteria"(100);Betaproteobacteria(100);Burkholderiales(100);Comamonadaceae(100);Comamonadaceae_unclassified(100);
571	Otu000571	Bacteria(100);"Proteobacteria"(100);Gammaproteobacteria(100);Gammaproteobacteria_unclassified(100);Gammaproteobacteria_unclassified(100);Gammaproteobacteria_unclassified(100);
572	Otu000572	Bacteria(100);"Proteobacteria"(100);Alphaproteobacteria(100);Rhizobiales(100);Hyphomicrobiaceae(100);Hyphomicrobium(100);
573	Otu000573	Bacteria(100);"Planctomycetes"(100);"Planctomycetacia"(100);Planctomycetales(100);Planctomycetaceae(100);Gemmata(89);
574	Otu000574	Bacteria(100);"Proteobacteria"(100);Alphaproteobacteria(100);Alphaproteobacteria_unclassified(100);Alphaproteobacteria_unclassified(100);Alphaproteobacteria_unclassified(100);
575	Otu000575	Bacteria(100);"Chloroflexi"(100);Ktedonobacteria(100);Ktedonobacterales(100);Ktedonobacterales_unclassified(100);Ktedonobacterales_unclassified(100);
576	Otu000576	Bacteria(100);Firmicutes(100);Bacilli(100);Bacillales(100);Paenibacillaceae_1(100);Paenibacillus(100);
577	Otu000577	Bacteria(100);"Bacteroidetes"(100);"Sphingobacteria"(100);"Sphingobacteriales"(100);Cytophagaceae(100);Pontibacter(54);
578	Otu000578	Bacteria(100);"Acidobacteria"(100);Acidobacteria_Gp3(100);Acidobacteria_Gp3_order_incertae_sedis(100);Acidobacteria_Gp3_family_incertae_sedis(100);Gp3(100);
579	Otu000579	Bacteria(100);"Actinobacteria"(100);Actinobacteria(100);Actinomycetales(100);Micromonosporaceae(100);Dactylosporangium(96);
580	Otu000580	Bacteria(100);"Nitrospira"(100);"Nitrospira"(100);"Nitrospirales"(100);"Nitrospiraceae"(100);Nitrospira(100);
581	Otu000581	Bacteria(100);"Planctomycetes"(100);"Planctomycetacia"(100);Planctomycetales(100);Planctomycetaceae(100);Planctomycetaceae_unclassified(100);
582	Otu000582	Bacteria(100);"Actinobacteria"(100);Actinobacteria(100);Actinobacteria_unclassified(100);Actinobacteria_unclassified(100);Actinobacteria_unclassified(100);
583	Otu000583	Bacteria(100);"Verrucomicrobia"(100);Spartobacteria(100);Spartobacteria_order_incertae_sedis(100);Spartobacteria_family_incertae_sedis(100);Spartobacteria_genera_incertae_sedis(100);
584	Otu000584	Bacteria(100);"Proteobacteria"(100);Betaproteobacteria(100);Betaproteobacteria_unclassified(100);Betaproteobacteria_unclassified(100);Betaproteobacteria_unclassified(100);
585	Otu000585	Bacteria(100);Bacteria_unclassified(100);Bacteria_unclassified(100);Bacteria_unclassified(100);Bacteria_unclassified(100);Bacteria_unclassified(100);
586	Otu000586	Bacteria(100);"Acidobacteria"(100);Acidobacteria_Gp3(100);Acidobacteria_Gp3_order_incertae_sedis(100);Acidobacteria_Gp3_family_incertae_sedis(100);Gp3(100);
587	Otu000587	Bacteria(100);"Acidobacteria"(100);Acidobacteria_Gp3(100);Acidobacteria_Gp3_order_incertae_sedis(100);Acidobacteria_Gp3_family_incertae_sedis(100);Gp3(100);
588	Otu000588	Bacteria(100);"Proteobacteria"(100);Betaproteobacteria(100);Burkholderiales(100);Burkholderiaceae(100);Cupriavidus(100);
589	Otu000589	Bacteria(100);"Verrucomicrobia"(100);Subdivision3(100);Subdivision3_order_incertae_sedis(100);Subdivision3_family_incertae_sedis(100);3_genus_incertae_sedis(100);
590	Otu000590	Bacteria(100);"Verrucomicrobia"(100);Spartobacteria(100);Spartobacteria_order_incertae_sedis(100);Spartobacteria_family_incertae_sedis(100);Spartobacteria_genera_incertae_sedis(100);
591	Otu000591	Bacteria(100);Bacteria_unclassified(100);Bacteria_unclassified(100);Bacteria_unclassified(100);Bacteria_unclassified(100);Bacteria_unclassified(100);
592	Otu000592	Bacteria(100);"Proteobacteria"(100);Alphaproteobacteria(100);Rhodospirillales(100);Rhodospirillaceae(77);Rhodospirillaceae_unclassified(77);
593	Otu000593	Bacteria(100);"Acidobacteria"(100);Acidobacteria_Gp1(100);Acidobacteria_Gp1_order_incertae_sedis(100);Acidobacteria_Gp1_family_incertae_sedis(100);Gp1(100);
594	Otu000594	Bacteria(100);"Proteobacteria"(100);Gammaproteobacteria(100);Xanthomonadales(100);Sinobacteraceae(100);Steroidobacter(100);
595	Otu000595	Bacteria(100);"Proteobacteria"(100);Alphaproteobacteria(100);Rhizobiales(100);Rhizobiales_unclassified(100);Rhizobiales_unclassified(100);
596	Otu000596	Bacteria(100);"Proteobacteria"(100);Gammaproteobacteria(100);Xanthomonadales(100);Xanthomonadaceae(100);Arenimonas(100);
597	Otu000597	Bacteria(100);"Proteobacteria"(100);Alphaproteobacteria(100);Sphingomonadales(100);Sphingomonadaceae(100);Sphingomonas(100);
598	Otu000598	Bacteria(100);"Bacteroidetes"(100);Flavobacteria(100);"Flavobacteriales"(100);Flavobacteriaceae(100);Flavobacterium(100);
599	Otu000599	Bacteria(100);Bacteria_unclassified(100);Bacteria_unclassified(100);Bacteria_unclassified(100);Bacteria_unclassified(100);Bacteria_unclassified(100);
600	Otu000600	Bacteria(100);"Acidobacteria"(100);Acidobacteria_Gp5(100);Acidobacteria_Gp5_order_incertae_sedis(100);Acidobacteria_Gp5_family_incertae_sedis(100);Gp5(100);
601	Otu000601	Bacteria(100);"Actinobacteria"(100);Actinobacteria(100);Actinomycetales(100);Pseudonocardiaceae(100);Amycolatopsis(100);
602	Otu000602	Bacteria(100);"Verrucomicrobia"(100);Subdivision3(100);Subdivision3_order_incertae_sedis(100);Subdivision3_family_incertae_sedis(100);3_genus_incertae_sedis(100);
603	Otu000603	Bacteria(100);"Verrucomicrobia"(100);Subdivision3(100);Subdivision3_order_incertae_sedis(100);Subdivision3_family_incertae_sedis(100);3_genus_incertae_sedis(100);
604	Otu000604	Bacteria(100);"Proteobacteria"(100);Deltaproteobacteria(100);Myxococcales(100);Cystobacteraceae(100);Anaeromyxobacter(100);
605	Otu000605	Bacteria(100);"Chloroflexi"(100);Ktedonobacteria(100);Ktedonobacterales(100);Ktedonobacterales_unclassified(100);Ktedonobacterales_unclassified(100);
606	Otu000606	Bacteria(100);Bacteria_unclassified(100);Bacteria_unclassified(100);Bacteria_unclassified(100);Bacteria_unclassified(100);Bacteria_unclassified(100);
607	Otu000607	Bacteria(100);"Planctomycetes"(100);"Planctomycetacia"(100);Planctomycetales(100);Planctomycetaceae(100);Isosphaera(56);
608	Otu000608	Bacteria(100);"Acidobacteria"(100);Acidobacteria_Gp2(100);Acidobacteria_Gp2_order_incertae_sedis(100);Acidobacteria_Gp2_family_incertae_sedis(100);Gp2(100);
609	Otu000609	Bacteria(100);"Actinobacteria"(100);Actinobacteria(100);Actinomycetales(100);Mycobacteriaceae(100);Mycobacterium(100);
610	Otu000610	Bacteria(100);"Proteobacteria"(100);Betaproteobacteria(100);Betaproteobacteria_unclassified(100);Betaproteobacteria_unclassified(100);Betaproteobacteria_unclassified(100);
611	Otu000611	Bacteria(100);"Verrucomicrobia"(100);Spartobacteria(100);Spartobacteria_order_incertae_sedis(100);Spartobacteria_family_incertae_sedis(100);Spartobacteria_genera_incertae_sedis(100);
612	Otu000612	Bacteria(100);"Acidobacteria"(100);Acidobacteria_Gp1(100);Acidobacteria_Gp1_order_incertae_sedis(100);Acidobacteria_Gp1_family_incertae_sedis(100);Gp1(100);
613	Otu000613	Bacteria(100);Bacteria_unclassified(100);Bacteria_unclassified(100);Bacteria_unclassified(100);Bacteria_unclassified(100);Bacteria_unclassified(100);
614	Otu000614	Bacteria(100);Bacteria_unclassified(100);Bacteria_unclassified(100);Bacteria_unclassified(100);Bacteria_unclassified(100);Bacteria_unclassified(100);
615	Otu000615	Bacteria(100);"Bacteroidetes"(100);"Sphingobacteria"(100);"Sphingobacteriales"(100);Chitinophagaceae(100);Chitinophagaceae_unclassified(100);
616	Otu000616	Bacteria(100);"Proteobacteria"(100);Deltaproteobacteria(100);Bdellovibrionales(100);Bdellovibrionaceae(100);Vampirovibrio(100);
617	Otu000617	Bacteria(100);"Actinobacteria"(100);Actinobacteria(100);Actinobacteria_unclassified(100);Actinobacteria_unclassified(100);Actinobacteria_unclassified(100);
618	Otu000618	Bacteria(100);"Actinobacteria"(100);Actinobacteria(100);Acidimicrobiales(100);Acidimicrobiales_unclassified(100);Acidimicrobiales_unclassified(100);
619	Otu000619	Bacteria(100);"Proteobacteria"(100);Alphaproteobacteria(100);Rhodospirillales(100);Rhodospirillaceae(100);Skermanella(100);
620	Otu000620	Bacteria(100);TM7(100);TM7_class_incertae_sedis(100);TM7_order_incertae_sedis(100);TM7_family_incertae_sedis(100);TM7_genus_incertae_sedis(100);
621	Otu000621	Bacteria(100);Bacteria_unclassified(100);Bacteria_unclassified(100);Bacteria_unclassified(100);Bacteria_unclassified(100);Bacteria_unclassified(100);
622	Otu000622	Bacteria(100);"Proteobacteria"(100);Deltaproteobacteria(100);Myxococcales(100);Myxococcales_unclassified(72);Myxococcales_unclassified(72);
623	Otu000623	Bacteria(100);"Acidobacteria"(100);Acidobacteria_Gp5(100);Acidobacteria_Gp5_order_incertae_sedis(100);Acidobacteria_Gp5_family_incertae_sedis(100);Gp5(100);
624	Otu000624	Bacteria(100);"Planctomycetes"(100);"Planctomycetacia"(100);Planctomycetales(100);Planctomycetaceae(100);Planctomycetaceae_unclassified(100);
625	Otu000625	Bacteria(100);Firmicutes(100);Bacilli(100);Bacillales(100);Bacillaceae_1(99);Bacillus(99);
626	Otu000626	Bacteria(100);"Planctomycetes"(100);"Planctomycetacia"(100);Planctomycetales(100);Planctomycetaceae(100);Planctomycetaceae_unclassified(85);
627	Otu000627	Bacteria(100);"Proteobacteria"(100);Gammaproteobacteria(100);Pseudomonadales(100);Moraxellaceae(100);Acinetobacter(100);
628	Otu000628	Bacteria(100);"Actinobacteria"(100);Actinobacteria(100);Actinobacteria_unclassified(100);Actinobacteria_unclassified(100);Actinobacteria_unclassified(100);
629	Otu000629	Bacteria(100);"Planctomycetes"(100);"Planctomycetacia"(100);Planctomycetales(100);Planctomycetaceae(100);Planctomycetaceae_unclassified(94);
630	Otu000630	Bacteria(100);"Chloroflexi"(100);Ktedonobacteria(100);Ktedonobacteria_unclassified(100);Ktedonobacteria_unclassified(100);Ktedonobacteria_unclassified(100);
631	Otu000631	Bacteria(100);"Chloroflexi"(100);Anaerolineae(100);Anaerolineales(100);Anaerolineaceae(100);Anaerolineaceae_unclassified(100);
632	Otu000632	Bacteria(100);Bacteria_unclassified(100);Bacteria_unclassified(100);Bacteria_unclassified(100);Bacteria_unclassified(100);Bacteria_unclassified(100);
633	Otu000633	Bacteria(100);"Proteobacteria"(100);Gammaproteobacteria(100);Xanthomonadales(100);Xanthomonadaceae(100);Arenimonas(99);
634	Otu000634	Bacteria(100);Bacteria_unclassified(100);Bacteria_unclassified(100);Bacteria_unclassified(100);Bacteria_unclassified(100);Bacteria_unclassified(100);
635	Otu000635	Bacteria(100);"Acidobacteria"(100);Acidobacteria_Gp6(100);Acidobacteria_Gp6_order_incertae_sedis(100);Acidobacteria_Gp6_family_incertae_sedis(100);Gp6(100);
636	Otu000636	Bacteria(100);"Actinobacteria"(100);Actinobacteria(100);Actinomycetales(100);Microbacteriaceae(100);Microbacteriaceae_unclassified(58);
637	Otu000637	Bacteria(100);Bacteria_unclassified(100);Bacteria_unclassified(100);Bacteria_unclassified(100);Bacteria_unclassified(100);Bacteria_unclassified(100);
638	Otu000638	Bacteria(100);Bacteria_unclassified(100);Bacteria_unclassified(100);Bacteria_unclassified(100);Bacteria_unclassified(100);Bacteria_unclassified(100);
639	Otu000639	Bacteria(100);"Acidobacteria"(100);Acidobacteria_Gp7(100);Acidobacteria_Gp7_order_incertae_sedis(100);Acidobacteria_Gp7_family_incertae_sedis(100);Gp7(100);
640	Otu000640	Bacteria(100);"Proteobacteria"(100);Betaproteobacteria(100);Burkholderiales(100);Burkholderiales_unclassified(97);Burkholderiales_unclassified(97);
641	Otu000641	Bacteria(100);"Proteobacteria"(100);Alphaproteobacteria(100);Caulobacterales(100);Caulobacteraceae(100);Phenylobacterium(100);
642	Otu000642	Bacteria(100);"Actinobacteria"(100);Actinobacteria(100);Actinomycetales(100);Actinomycetales_unclassified(100);Actinomycetales_unclassified(100);
643	Otu000643	Bacteria(100);"Verrucomicrobia"(100);Subdivision3(100);Subdivision3_order_incertae_sedis(100);Subdivision3_family_incertae_sedis(100);3_genus_incertae_sedis(100);
644	Otu000644	Bacteria(100);"Proteobacteria"(100);Betaproteobacteria(100);Betaproteobacteria_unclassified(100);Betaproteobacteria_unclassified(100);Betaproteobacteria_unclassified(100);
645	Otu000645	Bacteria(100);Bacteria_unclassified(100);Bacteria_unclassified(100);Bacteria_unclassified(100);Bacteria_unclassified(100);Bacteria_unclassified(100);
646	Otu000646	Bacteria(100);"Bacteroidetes"(100);"Sphingobacteria"(100);"Sphingobacteriales"(100);Chitinophagaceae(100);Chitinophagaceae_unclassified(72);
647	Otu000647	Bacteria(100);"Proteobacteria"(100);Gammaproteobacteria(100);Xanthomonadales(100);Sinobacteraceae(100);Nevskia(100);
648	Otu000648	Bacteria(100);Bacteria_unclassified(100);Bacteria_unclassified(100);Bacteria_unclassified(100);Bacteria_unclassified(100);Bacteria_unclassified(100);
649	Otu000649	Bacteria(100);"Proteobacteria"(100);Gammaproteobacteria(100);Gammaproteobacteria_unclassified(100);Gammaproteobacteria_unclassified(100);Gammaproteobacteria_unclassified(100);
650	Otu000650	Bacteria(100);"Actinobacteria"(100);Actinobacteria(100);Acidimicrobiales(100);Acidimicrobiales_unclassified(100);Acidimicrobiales_unclassified(100);
651	Otu000651	Bacteria(100);"Verrucomicrobia"(100);Subdivision3(100);Subdivision3_order_incertae_sedis(100);Subdivision3_family_incertae_sedis(100);3_genus_incertae_sedis(100);
652	Otu000652	Bacteria(100);"Acidobacteria"(100);Acidobacteria_Gp6(100);Acidobacteria_Gp6_order_incertae_sedis(100);Acidobacteria_Gp6_family_incertae_sedis(100);Gp6(100);
653	Otu000653	Bacteria(100);"Planctomycetes"(100);"Planctomycetacia"(100);Planctomycetales(100);Planctomycetaceae(100);Planctomycetaceae_unclassified(100);
654	Otu000654	Bacteria(100);Bacteria_unclassified(100);Bacteria_unclassified(100);Bacteria_unclassified(100);Bacteria_unclassified(100);Bacteria_unclassified(100);
655	Otu000655	Bacteria(100);"Verrucomicrobia"(100);Spartobacteria(100);Spartobacteria_order_incertae_sedis(100);Spartobacteria_family_incertae_sedis(100);Spartobacteria_genera_incertae_sedis(100);
656	Otu000656	Bacteria(100);Bacteria_unclassified(100);Bacteria_unclassified(100);Bacteria_unclassified(100);Bacteria_unclassified(100);Bacteria_unclassified(100);
657	Otu000657	Bacteria(100);"Acidobacteria"(100);Acidobacteria_Gp6(100);Acidobacteria_Gp6_order_incertae_sedis(100);Acidobacteria_Gp6_family_incertae_sedis(100);Gp6(100);
658	Otu000658	Bacteria(100);Bacteria_unclassified(100);Bacteria_unclassified(100);Bacteria_unclassified(100);Bacteria_unclassified(100);Bacteria_unclassified(100);
659	Otu000659	Bacteria(100);"Planctomycetes"(100);"Planctomycetacia"(100);Planctomycetales(100);Planctomycetaceae(100);Singulisphaera(100);
660	Otu000660	Bacteria(100);Bacteria_unclassified(100);Bacteria_unclassified(100);Bacteria_unclassified(100);Bacteria_unclassified(100);Bacteria_unclassified(100);
661	Otu000661	Bacteria(100);"Verrucomicrobia"(100);"Verrucomicrobia"_unclassified(100);"Verrucomicrobia"_unclassified(100);"Verrucomicrobia"_unclassified(100);"Verrucomicrobia"_unclassified(100);
662	Otu000662	Bacteria(100);"Acidobacteria"(100);Acidobacteria_Gp4(100);Acidobacteria_Gp4_order_incertae_sedis(100);Acidobacteria_Gp4_family_incertae_sedis(100);Gp4(100);
663	Otu000663	Bacteria(100);"Proteobacteria"(100);Alphaproteobacteria(100);Alphaproteobacteria_unclassified(100);Alphaproteobacteria_unclassified(100);Alphaproteobacteria_unclassified(100);
664	Otu000664	Bacteria(100);"Bacteroidetes"(100);"Sphingobacteria"(100);"Sphingobacteriales"(100);Chitinophagaceae(100);Terrimonas(100);
665	Otu000665	Bacteria(100);"Planctomycetes"(100);"Planctomycetacia"(100);Planctomycetales(100);Planctomycetaceae(100);Planctomycetaceae_unclassified(91);
666	Otu000666	Bacteria(100);"Actinobacteria"(100);Actinobacteria(100);Actinomycetales(100);Pseudonocardiaceae(100);Allokutzneria(100);
667	Otu000667	Bacteria(100);"Proteobacteria"(100);Alphaproteobacteria(100);Rhodospirillales(100);Rhodospirillales_unclassified(100);Rhodospirillales_unclassified(100);
668	Otu000668	Bacteria(100);Bacteria_unclassified(100);Bacteria_unclassified(100);Bacteria_unclassified(100);Bacteria_unclassified(100);Bacteria_unclassified(100);
669	Otu000669	Bacteria(100);"Bacteroidetes"(100);"Bacteroidetes"_incertae_sedis_class_incertae_sedis(100);"Bacteroidetes"_incertae_sedis_order_incertae_sedis(100);"Bacteroidetes"_incertae_sedis_family_incertae_sedis(100);Ohtaekwangia(100);
670	Otu000670	Bacteria(100);"Bacteroidetes"(100);"Bacteroidetes"_unclassified(100);"Bacteroidetes"_unclassified(100);"Bacteroidetes"_unclassified(100);"Bacteroidetes"_unclassified(100);
671	Otu000671	Bacteria(100);"Acidobacteria"(100);Acidobacteria_Gp7(100);Acidobacteria_Gp7_order_incertae_sedis(100);Acidobacteria_Gp7_family_incertae_sedis(100);Gp7(100);
672	Otu000672	Bacteria(100);"Proteobacteria"(100);Alphaproteobacteria(100);Rhizobiales(100);Beijerinckiaceae(99);Chelatococcus(97);
673	Otu000673	Bacteria(100);"Planctomycetes"(100);"Planctomycetacia"(100);Planctomycetales(100);Planctomycetaceae(100);Planctomycetaceae_unclassified(100);
674	Otu000674	Bacteria(100);"Proteobacteria"(100);Deltaproteobacteria(100);Myxococcales(100);Cystobacteraceae(100);Anaeromyxobacter(100);
675	Otu000675	Bacteria(100);"Verrucomicrobia"(100);Opitutae(100);Opitutales(100);Opitutaceae(100);Opitutus(100);
676	Otu000676	Bacteria(100);"Proteobacteria"(100);Alphaproteobacteria(100);Rhizobiales(100);Rhizobiales_unclassified(97);Rhizobiales_unclassified(97);
677	Otu000677	Bacteria(100);Bacteria_unclassified(100);Bacteria_unclassified(100);Bacteria_unclassified(100);Bacteria_unclassified(100);Bacteria_unclassified(100);
678	Otu000678	Bacteria(100);"Acidobacteria"(100);Acidobacteria_Gp2(100);Acidobacteria_Gp2_order_incertae_sedis(100);Acidobacteria_Gp2_family_incertae_sedis(100);Gp2(100);
679	Otu000679	Bacteria(100);"Actinobacteria"(100);Actinobacteria(100);Actinomycetales(100);Micromonosporaceae(100);Micromonosporaceae_unclassified(100);
680	Otu000680	Bacteria(100);"Acidobacteria"(100);Acidobacteria_Gp1(100);Acidobacteria_Gp1_order_incertae_sedis(100);Acidobacteria_Gp1_family_incertae_sedis(100);Gp1(100);
681	Otu000681	Bacteria(100);Bacteria_unclassified(100);Bacteria_unclassified(100);Bacteria_unclassified(100);Bacteria_unclassified(100);Bacteria_unclassified(100);
682	Otu000682	Bacteria(100);"Actinobacteria"(100);Actinobacteria(100);Actinomycetales(100);Micrococcaceae(100);Arthrobacter(100);
683	Otu000683	Bacteria(100);"Acidobacteria"(100);Acidobacteria_Gp6(100);Acidobacteria_Gp6_order_incertae_sedis(100);Acidobacteria_Gp6_family_incertae_sedis(100);Gp6(100);
684	Otu000684	Bacteria(100);Bacteria_unclassified(100);Bacteria_unclassified(100);Bacteria_unclassified(100);Bacteria_unclassified(100);Bacteria_unclassified(100);
685	Otu000685	Bacteria(100);"Verrucomicrobia"(100);Subdivision3(100);Subdivision3_order_incertae_sedis(100);Subdivision3_family_incertae_sedis(100);3_genus_incertae_sedis(100);
686	Otu000686	Bacteria(100);"Planctomycetes"(100);"Planctomycetacia"(100);Planctomycetales(100);Planctomycetaceae(100);Planctomycetaceae_unclassified(91);
687	Otu000687	Bacteria(100);"Verrucomicrobia"(100);Subdivision3(100);Subdivision3_order_incertae_sedis(100);Subdivision3_family_incertae_sedis(100);3_genus_incertae_sedis(100);
688	Otu000688	Bacteria(100);"Acidobacteria"(100);Acidobacteria_Gp3(100);Acidobacteria_Gp3_order_incertae_sedis(100);Acidobacteria_Gp3_family_incertae_sedis(100);Gp3(100);
689	Otu000689	Bacteria(100);"Proteobacteria"(100);Alphaproteobacteria(100);Caulobacterales(100);Caulobacteraceae(100);Phenylobacterium(100);
690	Otu000690	Bacteria(100);"Gemmatimonadetes"(100);Gemmatimonadetes(100);Gemmatimonadales(100);Gemmatimonadaceae(100);Gemmatimonas(100);
691	Otu000691	Bacteria(100);"Acidobacteria"(100);Acidobacteria_Gp6(100);Acidobacteria_Gp6_order_incertae_sedis(100);Acidobacteria_Gp6_family_incertae_sedis(100);Gp6(100);
692	Otu000692	Bacteria(100);"Proteobacteria"(100);Alphaproteobacteria(100);Caulobacterales(100);Caulobacteraceae(100);Phenylobacterium(92);
693	Otu000693	Bacteria(100);Bacteria_unclassified(100);Bacteria_unclassified(100);Bacteria_unclassified(100);Bacteria_unclassified(100);Bacteria_unclassified(100);
694	Otu000694	Bacteria(100);"Verrucomicrobia"(100);Spartobacteria(100);Spartobacteria_order_incertae_sedis(100);Spartobacteria_family_incertae_sedis(100);Spartobacteria_genera_incertae_sedis(100);
695	Otu000695	Bacteria(100);"Proteobacteria"(100);Betaproteobacteria(100);Betaproteobacteria_unclassified(100);Betaproteobacteria_unclassified(100);Betaproteobacteria_unclassified(100);
696	Otu000696	Bacteria(100);"Proteobacteria"(100);Betaproteobacteria(100);Burkholderiales(100);Burkholderiaceae(100);Ralstonia(100);
697	Otu000697	Bacteria(100);"Chloroflexi"(100);Caldilineae(100);Caldilineales(100);Caldilineaceae(100);Caldilinea(100);
698	Otu000698	Bacteria(100);"Bacteroidetes"(100);"Sphingobacteria"(100);"Sphingobacteriales"(100);Chitinophagaceae(100);Chitinophaga(100);
699	Otu000699	Bacteria(100);"Acidobacteria"(100);Acidobacteria_Gp6(100);Acidobacteria_Gp6_order_incertae_sedis(100);Acidobacteria_Gp6_family_incertae_sedis(100);Gp6(100);
700	Otu000700	Bacteria(100);"Chloroflexi"(100);Caldilineae(100);Caldilineales(100);Caldilineaceae(100);Caldilinea(100);
701	Otu000701	Bacteria(100);"Actinobacteria"(100);Actinobacteria(100);Actinomycetales(100);Actinomycetales_unclassified(90);Actinomycetales_unclassified(90);
702	Otu000702	Bacteria(100);"Acidobacteria"(100);Acidobacteria_Gp1(100);Acidobacteria_Gp1_order_incertae_sedis(100);Acidobacteria_Gp1_family_incertae_sedis(100);Gp1(100);
703	Otu000703	Bacteria(100);"Acidobacteria"(100);Acidobacteria_Gp6(100);Acidobacteria_Gp6_order_incertae_sedis(100);Acidobacteria_Gp6_family_incertae_sedis(100);Gp6(100);
704	Otu000704	Bacteria(100);"Verrucomicrobia"(100);Spartobacteria(100);Spartobacteria_order_incertae_sedis(100);Spartobacteria_family_incertae_sedis(100);Spartobacteria_genera_incertae_sedis(100);
705	Otu000705	Bacteria(100);"Proteobacteria"(100);Betaproteobacteria(100);Burkholderiales(100);Burkholderiaceae(100);Burkholderia(100);
706	Otu000706	Bacteria(100);"Acidobacteria"(100);Acidobacteria_Gp6(100);Acidobacteria_Gp6_order_incertae_sedis(100);Acidobacteria_Gp6_family_incertae_sedis(100);Gp6(100);
707	Otu000707	Bacteria(100);Firmicutes(100);Bacilli(100);Bacillales(100);Staphylococcaceae(100);Staphylococcus(100);
708	Otu000708	Bacteria(100);Firmicutes(100);Bacilli(100);Bacillales(100);Bacillaceae_1(95);Bacillus(94);
709	Otu000709	Bacteria(100);"Acidobacteria"(100);Acidobacteria_Gp16(100);Acidobacteria_Gp16_order_incertae_sedis(100);Acidobacteria_Gp16_family_incertae_sedis(100);Gp16(100);
710	Otu000710	Bacteria(100);"Proteobacteria"(100);Deltaproteobacteria(100);Deltaproteobacteria_unclassified(100);Deltaproteobacteria_unclassified(100);Deltaproteobacteria_unclassified(100);
711	Otu000711	Bacteria(100);"Actinobacteria"(100);Actinobacteria(100);Actinobacteria_unclassified(100);Actinobacteria_unclassified(100);Actinobacteria_unclassified(100);
712	Otu000712	Bacteria(100);"Acidobacteria"(100);Acidobacteria_Gp16(100);Acidobacteria_Gp16_order_incertae_sedis(100);Acidobacteria_Gp16_family_incertae_sedis(100);Gp16(100);
713	Otu000713	Bacteria(100);"Planctomycetes"(100);"Planctomycetacia"(100);Planctomycetales(100);Planctomycetaceae(100);Planctomycetaceae_unclassified(100);
714	Otu000714	Bacteria(100);"Verrucomicrobia"(100);Verrucomicrobiae(100);Verrucomicrobiales(100);Verrucomicrobiaceae(100);Verrucomicrobiaceae_unclassified(100);
715	Otu000715	Bacteria(100);"Proteobacteria"(100);Gammaproteobacteria(100);Gammaproteobacteria_unclassified(100);Gammaproteobacteria_unclassified(100);Gammaproteobacteria_unclassified(100);
716	Otu000716	Bacteria(100);Firmicutes(100);Clostridia(100);Clostridiales(100);Clostridiaceae_1(100);Clostridium_sensu_stricto(100);
717	Otu000717	Bacteria(100);"Actinobacteria"(100);Actinobacteria(100);Actinomycetales(100);Micromonosporaceae(100);Micromonosporaceae_unclassified(96);
718	Otu000718	Bacteria(100);Bacteria_unclassified(100);Bacteria_unclassified(100);Bacteria_unclassified(100);Bacteria_unclassified(100);Bacteria_unclassified(100);
719	Otu000719	Bacteria(100);"Proteobacteria"(100);Alphaproteobacteria(100);Rhodospirillales(100);Rhodospirillales_unclassified(100);Rhodospirillales_unclassified(100);
720	Otu000720	Bacteria(100);"Bacteroidetes"(100);"Sphingobacteria"(100);"Sphingobacteriales"(100);Chitinophagaceae(100);Chitinophagaceae_unclassified(100);
721	Otu000721	Bacteria(100);Bacteria_unclassified(100);Bacteria_unclassified(100);Bacteria_unclassified(100);Bacteria_unclassified(100);Bacteria_unclassified(100);
722	Otu000722	Bacteria(100);"Proteobacteria"(100);Alphaproteobacteria(100);Alphaproteobacteria_unclassified(100);Alphaproteobacteria_unclassified(100);Alphaproteobacteria_unclassified(100);
723	Otu000723	Bacteria(100);"Proteobacteria"(100);Gammaproteobacteria(100);Xanthomonadales(100);Xanthomonadaceae(100);Lysobacter(100);
724	Otu000724	Bacteria(100);"Acidobacteria"(100);Acidobacteria_Gp4(100);Acidobacteria_Gp4_order_incertae_sedis(100);Acidobacteria_Gp4_family_incertae_sedis(100);Gp4(100);
725	Otu000725	Bacteria(100);TM7(100);TM7_class_incertae_sedis(100);TM7_order_incertae_sedis(100);TM7_family_incertae_sedis(100);TM7_genus_incertae_sedis(100);
726	Otu000726	Bacteria(100);"Acidobacteria"(100);Acidobacteria_Gp6(100);Acidobacteria_Gp6_order_incertae_sedis(100);Acidobacteria_Gp6_family_incertae_sedis(100);Gp6(100);
727	Otu000727	Bacteria(100);"Proteobacteria"(100);Deltaproteobacteria(100);Myxococcales(100);Polyangiaceae(92);Polyangiaceae_unclassified(91);
728	Otu000728	Bacteria(100);"Proteobacteria"(100);Alphaproteobacteria(100);Sphingomonadales(100);Sphingomonadaceae(100);Sphingomonas(100);
729	Otu000729	Bacteria(100);Bacteria_unclassified(100);Bacteria_unclassified(100);Bacteria_unclassified(100);Bacteria_unclassified(100);Bacteria_unclassified(100);
730	Otu000730	Bacteria(100);"Gemmatimonadetes"(100);Gemmatimonadetes(100);Gemmatimonadales(100);Gemmatimonadaceae(100);Gemmatimonas(100);
731	Otu000731	Bacteria(100);"Bacteroidetes"(100);"Sphingobacteria"(100);"Sphingobacteriales"(100);Chitinophagaceae(100);Flavisolibacter(100);
732	Otu000732	Bacteria(100);Bacteria_unclassified(100);Bacteria_unclassified(100);Bacteria_unclassified(100);Bacteria_unclassified(100);Bacteria_unclassified(100);
733	Otu000733	Bacteria(100);Bacteria_unclassified(100);Bacteria_unclassified(100);Bacteria_unclassified(100);Bacteria_unclassified(100);Bacteria_unclassified(100);
734	Otu000734	Bacteria(100);"Proteobacteria"(100);Alphaproteobacteria(100);Caulobacterales(100);Caulobacteraceae(100);Caulobacter(100);
735	Otu000735	Bacteria(100);"Actinobacteria"(100);Actinobacteria(100);Actinomycetales(100);Promicromonosporaceae(81);Isoptericola(68);
736	Otu000736	Bacteria(100);"Chloroflexi"(100);Ktedonobacteria(100);Ktedonobacteria_unclassified(100);Ktedonobacteria_unclassified(100);Ktedonobacteria_unclassified(100);
737	Otu000737	Bacteria(100);"Planctomycetes"(100);"Planctomycetacia"(100);Planctomycetales(100);Planctomycetaceae(100);Planctomycetaceae_unclassified(100);
738	Otu000738	Bacteria(100);"Acidobacteria"(100);Acidobacteria_Gp5(100);Acidobacteria_Gp5_order_incertae_sedis(100);Acidobacteria_Gp5_family_incertae_sedis(100);Gp5(100);
739	Otu000739	Bacteria(100);"Proteobacteria"(100);Alphaproteobacteria(100);Sphingomonadales(100);Erythrobacteraceae(100);Erythrobacteraceae_unclassified(99);
740	Otu000740	Bacteria(100);"Bacteroidetes"(100);"Bacteroidetes"_unclassified(100);"Bacteroidetes"_unclassified(100);"Bacteroidetes"_unclassified(100);"Bacteroidetes"_unclassified(100);
741	Otu000741	Bacteria(100);"Bacteroidetes"(100);"Sphingobacteria"(100);"Sphingobacteriales"(100);Chitinophagaceae(100);Flavitalea(64);
742	Otu000742	Bacteria(100);"Acidobacteria"(100);Acidobacteria_Gp6(100);Acidobacteria_Gp6_order_incertae_sedis(100);Acidobacteria_Gp6_family_incertae_sedis(100);Gp6(100);
743	Otu000743	Bacteria(100);"Planctomycetes"(100);"Planctomycetacia"(100);Planctomycetales(100);Planctomycetaceae(100);Planctomycetaceae_unclassified(100);
744	Otu000744	Bacteria(100);"Proteobacteria"(100);Alphaproteobacteria(100);Rhizobiales(100);Bradyrhizobiaceae(100);Bosea(100);
745	Otu000745	Bacteria(100);"Verrucomicrobia"(100);Verrucomicrobiae(100);Verrucomicrobiales(100);Verrucomicrobiaceae(100);Verrucomicrobiaceae_unclassified(97);
746	Otu000746	Bacteria(100);"Proteobacteria"(100);Alphaproteobacteria(100);Alphaproteobacteria_unclassified(100);Alphaproteobacteria_unclassified(100);Alphaproteobacteria_unclassified(100);
747	Otu000747	Bacteria(100);Bacteria_unclassified(100);Bacteria_unclassified(100);Bacteria_unclassified(100);Bacteria_unclassified(100);Bacteria_unclassified(100);
748	Otu000748	Bacteria(100);"Planctomycetes"(100);"Planctomycetacia"(100);Planctomycetales(100);Planctomycetaceae(100);Planctomycetaceae_unclassified(93);
749	Otu000749	Bacteria(100);"Verrucomicrobia"(100);Subdivision3(100);Subdivision3_order_incertae_sedis(100);Subdivision3_family_incertae_sedis(100);3_genus_incertae_sedis(100);
750	Otu000750	Bacteria(100);"Verrucomicrobia"(100);Subdivision3(100);Subdivision3_order_incertae_sedis(100);Subdivision3_family_incertae_sedis(100);3_genus_incertae_sedis(100);
751	Otu000751	Bacteria(100);"Acidobacteria"(100);Acidobacteria_Gp6(100);Acidobacteria_Gp6_order_incertae_sedis(100);Acidobacteria_Gp6_family_incertae_sedis(100);Gp6(100);
752	Otu000752	Bacteria(100);"Acidobacteria"(100);Acidobacteria_Gp6(100);Acidobacteria_Gp6_order_incertae_sedis(100);Acidobacteria_Gp6_family_incertae_sedis(100);Gp6(100);
753	Otu000753	Bacteria(100);"Acidobacteria"(100);Acidobacteria_Gp6(100);Acidobacteria_Gp6_order_incertae_sedis(100);Acidobacteria_Gp6_family_incertae_sedis(100);Gp6(100);
754	Otu000754	Bacteria(100);"Bacteroidetes"(100);"Sphingobacteria"(100);"Sphingobacteriales"(100);Chitinophagaceae(100);Niabella(100);
755	Otu000755	Bacteria(100);Firmicutes(100);Bacilli(100);Bacillales(100);Pasteuriaceae(100);Pasteuria(100);
756	Otu000756	Bacteria(100);"Actinobacteria"(100);Actinobacteria(100);Actinomycetales(100);Microbacteriaceae(100);Agromyces(100);
757	Otu000757	Bacteria(100);"Bacteroidetes"(100);"Bacteroidetes"_incertae_sedis_class_incertae_sedis(100);"Bacteroidetes"_incertae_sedis_order_incertae_sedis(100);"Bacteroidetes"_incertae_sedis_family_incertae_sedis(100);Ohtaekwangia(100);
758	Otu000758	Bacteria(100);Bacteria_unclassified(100);Bacteria_unclassified(100);Bacteria_unclassified(100);Bacteria_unclassified(100);Bacteria_unclassified(100);
759	Otu000759	Bacteria(100);"Verrucomicrobia"(100);Subdivision3(100);Subdivision3_order_incertae_sedis(100);Subdivision3_family_incertae_sedis(100);3_genus_incertae_sedis(100);
760	Otu000760	Bacteria(100);"Actinobacteria"(100);Actinobacteria(100);Actinomycetales(100);Geodermatophilaceae(100);Blastococcus(88);
761	Otu000761	Bacteria(100);"Actinobacteria"(100);Actinobacteria(100);Solirubrobacterales(100);Solirubrobacterales_unclassified(98);Solirubrobacterales_unclassified(98);
762	Otu000762	Bacteria(100);Bacteria_unclassified(100);Bacteria_unclassified(100);Bacteria_unclassified(100);Bacteria_unclassified(100);Bacteria_unclassified(100);
763	Otu000763	Bacteria(100);"Bacteroidetes"(100);"Sphingobacteria"(100);"Sphingobacteriales"(100);Sphingobacteriaceae(100);Mucilaginibacter(100);
764	Otu000764	Bacteria(100);"Proteobacteria"(100);Betaproteobacteria(100);Betaproteobacteria_unclassified(100);Betaproteobacteria_unclassified(100);Betaproteobacteria_unclassified(100);
765	Otu000765	Bacteria(100);"Proteobacteria"(100);Alphaproteobacteria(100);Alphaproteobacteria_unclassified(100);Alphaproteobacteria_unclassified(100);Alphaproteobacteria_unclassified(100);
766	Otu000766	Bacteria(100);"Proteobacteria"(100);Alphaproteobacteria(100);Rhodospirillales(100);Rhodospirillales_unclassified(100);Rhodospirillales_unclassified(100);
767	Otu000767	Bacteria(100);"Nitrospira"(100);"Nitrospira"(100);"Nitrospirales"(100);"Nitrospiraceae"(100);Nitrospira(100);
768	Otu000768	Bacteria(100);"Proteobacteria"(100);Betaproteobacteria(100);Betaproteobacteria_unclassified(100);Betaproteobacteria_unclassified(100);Betaproteobacteria_unclassified(100);
769	Otu000769	Bacteria(100);"Acidobacteria"(100);Acidobacteria_Gp16(100);Acidobacteria_Gp16_order_incertae_sedis(100);Acidobacteria_Gp16_family_incertae_sedis(100);Gp16(100);
770	Otu000770	Bacteria(100);"Actinobacteria"(100);Actinobacteria(100);Actinobacteria_unclassified(100);Actinobacteria_unclassified(100);Actinobacteria_unclassified(100);
771	Otu000771	Bacteria(100);"Acidobacteria"(100);Acidobacteria_Gp4(100);Acidobacteria_Gp4_order_incertae_sedis(100);Acidobacteria_Gp4_family_incertae_sedis(100);Gp4(100);
772	Otu000772	Bacteria(100);"Acidobacteria"(100);Acidobacteria_Gp6(100);Acidobacteria_Gp6_order_incertae_sedis(100);Acidobacteria_Gp6_family_incertae_sedis(100);Gp6(100);
773	Otu000773	Bacteria(100);"Actinobacteria"(100);Actinobacteria(100);Acidimicrobiales(100);"Acidimicrobineae"_incertae_sedis(100);Aciditerrimonas(100);
774	Otu000774	Bacteria(100);Firmicutes(100);Bacilli(100);Bacillales(100);Alicyclobacillaceae(100);Tumebacillus(100);
775	Otu000775	Bacteria(100);Firmicutes(100);Firmicutes_unclassified(100);Firmicutes_unclassified(100);Firmicutes_unclassified(100);Firmicutes_unclassified(100);
776	Otu000776	Bacteria(100);"Acidobacteria"(100);Acidobacteria_Gp2(100);Acidobacteria_Gp2_order_incertae_sedis(100);Acidobacteria_Gp2_family_incertae_sedis(100);Gp2(100);
777	Otu000777	Bacteria(100);"Bacteroidetes"(100);"Sphingobacteria"(100);"Sphingobacteriales"(100);Chitinophagaceae(100);Chitinophagaceae_unclassified(100);
778	Otu000778	Bacteria(100);"Proteobacteria"(100);Betaproteobacteria(100);Burkholderiales(100);Burkholderiaceae(100);Burkholderia(100);
779	Otu000779	Bacteria(100);"Planctomycetes"(100);"Planctomycetacia"(100);Planctomycetales(100);Planctomycetaceae(100);Planctomycetaceae_unclassified(100);
780	Otu000780	Bacteria(100);"Proteobacteria"(100);Deltaproteobacteria(100);Myxococcales(100);Myxococcales_unclassified(63);Myxococcales_unclassified(63);
781	Otu000781	Bacteria(100);"Planctomycetes"(100);"Planctomycetacia"(100);Planctomycetales(100);Planctomycetaceae(100);Singulisphaera(100);
782	Otu000782	Bacteria(100);Bacteria_unclassified(100);Bacteria_unclassified(100);Bacteria_unclassified(100);Bacteria_unclassified(100);Bacteria_unclassified(100);
783	Otu000783	Bacteria(100);Bacteria_unclassified(100);Bacteria_unclassified(100);Bacteria_unclassified(100);Bacteria_unclassified(100);Bacteria_unclassified(100);
784	Otu000784	Bacteria(100);"Acidobacteria"(100);Acidobacteria_Gp2(100);Acidobacteria_Gp2_order_incertae_sedis(100);Acidobacteria_Gp2_family_incertae_sedis(100);Gp2(100);
785	Otu000785	Bacteria(100);Bacteria_unclassified(100);Bacteria_unclassified(100);Bacteria_unclassified(100);Bacteria_unclassified(100);Bacteria_unclassified(100);
786	Otu000786	Bacteria(100);"Acidobacteria"(100);Acidobacteria_Gp2(100);Acidobacteria_Gp2_order_incertae_sedis(100);Acidobacteria_Gp2_family_incertae_sedis(100);Gp2(100);
787	Otu000787	Bacteria(100);"Acidobacteria"(100);Acidobacteria_Gp6(100);Acidobacteria_Gp6_order_incertae_sedis(100);Acidobacteria_Gp6_family_incertae_sedis(100);Gp6(100);
788	Otu000788	Bacteria(100);"Verrucomicrobia"(100);Subdivision3(100);Subdivision3_order_incertae_sedis(100);Subdivision3_family_incertae_sedis(100);3_genus_incertae_sedis(100);
789	Otu000789	Bacteria(100);"Planctomycetes"(100);"Planctomycetacia"(100);Planctomycetales(100);Planctomycetaceae(100);Singulisphaera(100);
790	Otu000790	Bacteria(100);"Verrucomicrobia"(100);Subdivision3(100);Subdivision3_order_incertae_sedis(100);Subdivision3_family_incertae_sedis(100);3_genus_incertae_sedis(100);
791	Otu000791	Bacteria(100);"Proteobacteria"(100);Alphaproteobacteria(100);Rhizobiales(100);Rhizobiales_unclassified(53);Rhizobiales_unclassified(53);
792	Otu000792	Bacteria(100);Bacteria_unclassified(100);Bacteria_unclassified(100);Bacteria_unclassified(100);Bacteria_unclassified(100);Bacteria_unclassified(100);
793	Otu000793	Bacteria(100);"Proteobacteria"(100);Betaproteobacteria(100);Betaproteobacteria_unclassified(100);Betaproteobacteria_unclassified(100);Betaproteobacteria_unclassified(100);
794	Otu000794	Bacteria(100);"Bacteroidetes"(100);"Sphingobacteria"(100);"Sphingobacteriales"(100);Chitinophagaceae(100);Chitinophagaceae_unclassified(100);
795	Otu000795	Bacteria(100);Bacteria_unclassified(100);Bacteria_unclassified(100);Bacteria_unclassified(100);Bacteria_unclassified(100);Bacteria_unclassified(100);
796	Otu000796	Bacteria(100);"Acidobacteria"(100);Acidobacteria_Gp6(100);Acidobacteria_Gp6_order_incertae_sedis(100);Acidobacteria_Gp6_family_incertae_sedis(100);Gp6(100);
797	Otu000797	Bacteria(100);"Acidobacteria"(100);Acidobacteria_Gp5(100);Acidobacteria_Gp5_order_incertae_sedis(100);Acidobacteria_Gp5_family_incertae_sedis(100);Gp5(100);
798	Otu000798	Bacteria(100);"Proteobacteria"(100);Gammaproteobacteria(100);Xanthomonadales(100);Xanthomonadaceae(100);Dyella(100);
799	Otu000799	Bacteria(100);"Actinobacteria"(100);Actinobacteria(100);Actinomycetales(100);Actinomycetales_unclassified(89);Actinomycetales_unclassified(89);
800	Otu000800	Bacteria(100);"Proteobacteria"(100);Gammaproteobacteria(100);Gammaproteobacteria_unclassified(100);Gammaproteobacteria_unclassified(100);Gammaproteobacteria_unclassified(100);
801	Otu000801	Bacteria(100);"Actinobacteria"(100);Actinobacteria(100);Actinomycetales(100);Pseudonocardiaceae(100);Pseudonocardia(100);
802	Otu000802	Bacteria(100);"Acidobacteria"(100);Acidobacteria_Gp6(100);Acidobacteria_Gp6_order_incertae_sedis(100);Acidobacteria_Gp6_family_incertae_sedis(100);Gp6(100);
803	Otu000803	Bacteria(100);"Actinobacteria"(100);Actinobacteria(100);Actinomycetales(100);Nocardioidaceae(100);Nocardioides(100);
804	Otu000804	Bacteria(100);Bacteria_unclassified(100);Bacteria_unclassified(100);Bacteria_unclassified(100);Bacteria_unclassified(100);Bacteria_unclassified(100);
805	Otu000805	Bacteria(100);"Actinobacteria"(100);Actinobacteria(100);Actinobacteria_unclassified(100);Actinobacteria_unclassified(100);Actinobacteria_unclassified(100);
806	Otu000806	Bacteria(100);"Proteobacteria"(100);Betaproteobacteria(100);Burkholderiales(100);Burkholderiaceae(100);Cupriavidus(97);
807	Otu000807	Bacteria(100);Bacteria_unclassified(100);Bacteria_unclassified(100);Bacteria_unclassified(100);Bacteria_unclassified(100);Bacteria_unclassified(100);
808	Otu000808	Bacteria(100);"Actinobacteria"(100);Actinobacteria(100);Actinomycetales(100);Pseudonocardiaceae(100);Pseudonocardiaceae_unclassified(100);
809	Otu000809	Bacteria(100);"Bacteroidetes"(100);"Sphingobacteria"(100);"Sphingobacteriales"(100);Chitinophagaceae(100);Chitinophagaceae_unclassified(100);
810	Otu000810	Bacteria(100);"Actinobacteria"(100);Actinobacteria(100);Actinomycetales(100);Actinospicaceae(100);Actinospica(100);
811	Otu000811	Bacteria(100);Bacteria_unclassified(100);Bacteria_unclassified(100);Bacteria_unclassified(100);Bacteria_unclassified(100);Bacteria_unclassified(100);
812	Otu000812	Bacteria(100);"Verrucomicrobia"(100);Subdivision3(100);Subdivision3_order_incertae_sedis(100);Subdivision3_family_incertae_sedis(100);3_genus_incertae_sedis(100);
813	Otu000813	Bacteria(100);"Verrucomicrobia"(100);Opitutae(100);Opitutales(100);Opitutaceae(100);Opitutus(100);
814	Otu000814	Bacteria(100);"Gemmatimonadetes"(100);Gemmatimonadetes(100);Gemmatimonadales(100);Gemmatimonadaceae(100);Gemmatimonas(100);
815	Otu000815	Bacteria(100);"Actinobacteria"(100);Actinobacteria(100);Acidimicrobiales(100);Acidimicrobiales_unclassified(100);Acidimicrobiales_unclassified(100);
816	Otu000816	Bacteria(100);"Planctomycetes"(100);"Planctomycetacia"(100);Planctomycetales(100);Planctomycetaceae(100);Planctomyces(99);
817	Otu000817	Bacteria(100);"Acidobacteria"(100);Acidobacteria_Gp4(100);Acidobacteria_Gp4_order_incertae_sedis(100);Acidobacteria_Gp4_family_incertae_sedis(100);Gp4(100);
818	Otu000818	Bacteria(100);"Proteobacteria"(100);Betaproteobacteria(100);Burkholderiales(100);Burkholderiaceae(100);Burkholderia(99);
819	Otu000819	Bacteria(100);Firmicutes(100);Bacilli(100);Bacillales(100);Alicyclobacillaceae(100);Tumebacillus(100);
820	Otu000820	Bacteria(100);"Proteobacteria"(100);Alphaproteobacteria(100);Rhodospirillales(100);Rhodospirillaceae(100);Skermanella(100);
821	Otu000821	Bacteria(100);"Actinobacteria"(100);Actinobacteria(100);Actinomycetales(100);Actinomycetales_unclassified(100);Actinomycetales_unclassified(100);
822	Otu000822	Bacteria(100);"Actinobacteria"(100);Actinobacteria(100);Actinomycetales(100);Mycobacteriaceae(100);Mycobacterium(100);
823	Otu000823	Bacteria(100);Bacteria_unclassified(100);Bacteria_unclassified(100);Bacteria_unclassified(100);Bacteria_unclassified(100);Bacteria_unclassified(100);
824	Otu000824	Bacteria(100);Bacteria_unclassified(100);Bacteria_unclassified(100);Bacteria_unclassified(100);Bacteria_unclassified(100);Bacteria_unclassified(100);
825	Otu000825	Bacteria(100);Firmicutes(100);Bacilli(100);Bacillales(100);Pasteuriaceae(100);Pasteuria(100);
826	Otu000826	Bacteria(100);"Proteobacteria"(100);Betaproteobacteria(100);Burkholderiales(100);Comamonadaceae(51);Comamonadaceae_unclassified(51);
827	Otu000827	Bacteria(100);"Acidobacteria"(100);Acidobacteria_Gp4(100);Acidobacteria_Gp4_order_incertae_sedis(100);Acidobacteria_Gp4_family_incertae_sedis(100);Gp4(100);
828	Otu000828	Bacteria(100);"Planctomycetes"(100);"Planctomycetacia"(100);Planctomycetales(100);Planctomycetaceae(100);Singulisphaera(100);
829	Otu000829	Bacteria(100);Bacteria_unclassified(100);Bacteria_unclassified(100);Bacteria_unclassified(100);Bacteria_unclassified(100);Bacteria_unclassified(100);
830	Otu000830	Bacteria(100);"Proteobacteria"(100);Betaproteobacteria(100);Burkholderiales(100);Burkholderiaceae(100);Burkholderia(99);
831	Otu000831	Bacteria(100);"Proteobacteria"(100);Alphaproteobacteria(100);Alphaproteobacteria_unclassified(100);Alphaproteobacteria_unclassified(100);Alphaproteobacteria_unclassified(100);
832	Otu000832	Bacteria(100);"Bacteroidetes"(100);"Bacteroidetes"_incertae_sedis_class_incertae_sedis(100);"Bacteroidetes"_incertae_sedis_order_incertae_sedis(100);"Bacteroidetes"_incertae_sedis_family_incertae_sedis(100);Ohtaekwangia(100);
833	Otu000833	Bacteria(100);"Acidobacteria"(100);Acidobacteria_Gp3(100);Acidobacteria_Gp3_order_incertae_sedis(100);Acidobacteria_Gp3_family_incertae_sedis(100);Gp3(100);
834	Otu000834	Bacteria(100);"Acidobacteria"(100);Acidobacteria_Gp16(100);Acidobacteria_Gp16_order_incertae_sedis(100);Acidobacteria_Gp16_family_incertae_sedis(100);Gp16(100);
835	Otu000835	Bacteria(100);"Acidobacteria"(100);Acidobacteria_Gp1(100);Acidobacteria_Gp1_order_incertae_sedis(100);Acidobacteria_Gp1_family_incertae_sedis(100);Gp1(100);
836	Otu000836	Bacteria(100);"Acidobacteria"(100);Acidobacteria_Gp1(100);Acidobacteria_Gp1_order_incertae_sedis(100);Acidobacteria_Gp1_family_incertae_sedis(100);Gp1(100);
837	Otu000837	Bacteria(100);"Proteobacteria"(100);Alphaproteobacteria(100);Rhodospirillales(100);Rhodospirillales_unclassified(100);Rhodospirillales_unclassified(100);
838	Otu000838	Bacteria(100);Bacteria_unclassified(100);Bacteria_unclassified(100);Bacteria_unclassified(100);Bacteria_unclassified(100);Bacteria_unclassified(100);
839	Otu000839	Bacteria(100);"Proteobacteria"(100);Deltaproteobacteria(100);Myxococcales(100);Cystobacteraceae(100);Anaeromyxobacter(100);
840	Otu000840	Bacteria(100);"Actinobacteria"(100);Actinobacteria(100);Actinobacteria_unclassified(100);Actinobacteria_unclassified(100);Actinobacteria_unclassified(100);
841	Otu000841	Bacteria(100);"Acidobacteria"(100);Acidobacteria_Gp2(100);Acidobacteria_Gp2_order_incertae_sedis(100);Acidobacteria_Gp2_family_incertae_sedis(100);Gp2(100);
842	Otu000842	Bacteria(100);"Actinobacteria"(100);Actinobacteria(100);Actinobacteria_unclassified(100);Actinobacteria_unclassified(100);Actinobacteria_unclassified(100);
843	Otu000843	Bacteria(100);Bacteria_unclassified(100);Bacteria_unclassified(100);Bacteria_unclassified(100);Bacteria_unclassified(100);Bacteria_unclassified(100);
844	Otu000844	Bacteria(100);"Acidobacteria"(100);Acidobacteria_Gp6(100);Acidobacteria_Gp6_order_incertae_sedis(100);Acidobacteria_Gp6_family_incertae_sedis(100);Gp6(100);
845	Otu000845	Bacteria(100);"Acidobacteria"(100);Acidobacteria_Gp6(100);Acidobacteria_Gp6_order_incertae_sedis(100);Acidobacteria_Gp6_family_incertae_sedis(100);Gp6(100);
846	Otu000846	Bacteria(100);"Planctomycetes"(100);"Planctomycetacia"(100);Planctomycetales(100);Planctomycetaceae(100);Planctomycetaceae_unclassified(94);
847	Otu000847	Bacteria(100);"Proteobacteria"(100);Gammaproteobacteria(100);Xanthomonadales(100);Xanthomonadaceae(100);Luteimonas(100);
848	Otu000848	Bacteria(100);Firmicutes(100);Bacilli(100);Bacillales(100);Bacillaceae_1(66);Bacillus(65);
849	Otu000849	Bacteria(100);"Planctomycetes"(100);"Planctomycetacia"(100);Planctomycetales(100);Planctomycetaceae(100);Singulisphaera(100);
850	Otu000850	Bacteria(100);Bacteria_unclassified(100);Bacteria_unclassified(100);Bacteria_unclassified(100);Bacteria_unclassified(100);Bacteria_unclassified(100);
851	Otu000851	Bacteria(100);Bacteria_unclassified(100);Bacteria_unclassified(100);Bacteria_unclassified(100);Bacteria_unclassified(100);Bacteria_unclassified(100);
852	Otu000852	Bacteria(100);"Acidobacteria"(100);Acidobacteria_Gp1(100);Acidobacteria_Gp1_order_incertae_sedis(100);Acidobacteria_Gp1_family_incertae_sedis(100);Gp1(100);
853	Otu000853	Bacteria(100);"Acidobacteria"(100);Acidobacteria_Gp2(100);Acidobacteria_Gp2_order_incertae_sedis(100);Acidobacteria_Gp2_family_incertae_sedis(100);Gp2(100);
854	Otu000854	Bacteria(100);"Proteobacteria"(100);Alphaproteobacteria(100);Rhodospirillales(100);Rhodospirillaceae(100);Dongia(100);
855	Otu000855	Bacteria(100);Bacteria_unclassified(100);Bacteria_unclassified(100);Bacteria_unclassified(100);Bacteria_unclassified(100);Bacteria_unclassified(100);
856	Otu000856	Bacteria(100);Bacteria_unclassified(100);Bacteria_unclassified(100);Bacteria_unclassified(100);Bacteria_unclassified(100);Bacteria_unclassified(100);
857	Otu000857	Bacteria(100);"Bacteroidetes"(100);"Sphingobacteria"(100);"Sphingobacteriales"(100);Chitinophagaceae(100);Chitinophaga(100);
858	Otu000858	Bacteria(100);Firmicutes(100);Bacilli(100);Bacillales(100);Alicyclobacillaceae(100);Tumebacillus(100);
859	Otu000859	Bacteria(100);"Bacteroidetes"(100);"Bacteroidetes"_incertae_sedis_class_incertae_sedis(100);"Bacteroidetes"_incertae_sedis_order_incertae_sedis(100);"Bacteroidetes"_incertae_sedis_family_incertae_sedis(100);Ohtaekwangia(100);
860	Otu000860	Bacteria(100);"Verrucomicrobia"(100);Spartobacteria(100);Spartobacteria_order_incertae_sedis(100);Spartobacteria_family_incertae_sedis(100);Spartobacteria_genera_incertae_sedis(97);
861	Otu000861	Bacteria(100);"Proteobacteria"(100);Alphaproteobacteria(100);Alphaproteobacteria_order_incertae_sedis(100);Alphaproteobacteria_family_incertae_sedis(100);Geminicoccus(100);
862	Otu000862	Bacteria(100);"Proteobacteria"(100);Alphaproteobacteria(100);Rhodospirillales(100);Rhodospirillales_unclassified(100);Rhodospirillales_unclassified(100);
863	Otu000863	Bacteria(100);"Proteobacteria"(100);Betaproteobacteria(100);Burkholderiales(100);Oxalobacteraceae(100);Oxalobacteraceae_unclassified(71);
864	Otu000864	Bacteria(100);"Chloroflexi"(100);Anaerolineae(100);Anaerolineales(100);Anaerolineaceae(100);Anaerolineaceae_unclassified(100);
865	Otu000865	Bacteria(100);"Proteobacteria"(100);Betaproteobacteria(100);Betaproteobacteria_unclassified(100);Betaproteobacteria_unclassified(100);Betaproteobacteria_unclassified(100);
866	Otu000866	Bacteria(100);"Proteobacteria"(100);Gammaproteobacteria(100);Xanthomonadales(100);Xanthomonadaceae(100);Arenimonas(100);
867	Otu000867	Bacteria(100);Bacteria_unclassified(100);Bacteria_unclassified(100);Bacteria_unclassified(100);Bacteria_unclassified(100);Bacteria_unclassified(100);
868	Otu000868	Bacteria(100);"Proteobacteria"(100);Betaproteobacteria(100);Burkholderiales(100);Comamonadaceae(100);Comamonadaceae_unclassified(100);
869	Otu000869	Bacteria(100);Bacteria_unclassified(100);Bacteria_unclassified(100);Bacteria_unclassified(100);Bacteria_unclassified(100);Bacteria_unclassified(100);
870	Otu000870	Bacteria(100);Bacteria_unclassified(100);Bacteria_unclassified(100);Bacteria_unclassified(100);Bacteria_unclassified(100);Bacteria_unclassified(100);
871	Otu000871	Bacteria(100);"Verrucomicrobia"(100);Subdivision3(100);Subdivision3_order_incertae_sedis(100);Subdivision3_family_incertae_sedis(100);3_genus_incertae_sedis(100);
872	Otu000872	Bacteria(100);"Planctomycetes"(100);"Planctomycetacia"(100);Planctomycetales(100);Planctomycetaceae(100);Planctomycetaceae_unclassified(100);
873	Otu000873	Bacteria(100);"Actinobacteria"(100);Actinobacteria(100);Solirubrobacterales(100);Solirubrobacterales_unclassified(100);Solirubrobacterales_unclassified(100);
874	Otu000874	Bacteria(100);"Planctomycetes"(100);"Planctomycetacia"(100);Planctomycetales(100);Planctomycetaceae(100);Planctomycetaceae_unclassified(100);
875	Otu000875	Bacteria(100);"Acidobacteria"(100);Acidobacteria_Gp11(100);Acidobacteria_Gp11_order_incertae_sedis(100);Acidobacteria_Gp11_family_incertae_sedis(100);Gp11(100);
876	Otu000876	Bacteria(100);"Chlamydiae"(100);Chlamydiae(100);Chlamydiales(100);Chlamydiales_unclassified(100);Chlamydiales_unclassified(100);
877	Otu000877	Bacteria(100);"Acidobacteria"(100);Acidobacteria_Gp6(100);Acidobacteria_Gp6_order_incertae_sedis(100);Acidobacteria_Gp6_family_incertae_sedis(100);Gp6(100);
878	Otu000878	Bacteria(100);Firmicutes(100);Bacilli(100);Bacillales(100);Pasteuriaceae(100);Pasteuria(100);
879	Otu000879	Bacteria(100);"Planctomycetes"(100);"Planctomycetacia"(100);Planctomycetales(100);Planctomycetaceae(100);Planctomyces(97);
880	Otu000880	Bacteria(100);"Acidobacteria"(100);Acidobacteria_Gp4(100);Acidobacteria_Gp4_order_incertae_sedis(100);Acidobacteria_Gp4_family_incertae_sedis(100);Gp4(100);
881	Otu000881	Bacteria(100);"Planctomycetes"(100);"Planctomycetacia"(100);Planctomycetales(100);Planctomycetaceae(100);Planctomyces(99);
882	Otu000882	Bacteria(100);"Acidobacteria"(100);Acidobacteria_Gp6(100);Acidobacteria_Gp6_order_incertae_sedis(100);Acidobacteria_Gp6_family_incertae_sedis(100);Gp6(100);
883	Otu000883	Bacteria(100);"Proteobacteria"(100);Alphaproteobacteria(100);Rhodospirillales(100);Acetobacteraceae(100);Roseomonas(98);
884	Otu000884	Bacteria(100);Bacteria_unclassified(100);Bacteria_unclassified(100);Bacteria_unclassified(100);Bacteria_unclassified(100);Bacteria_unclassified(100);
885	Otu000885	Bacteria(100);"Verrucomicrobia"(100);Subdivision3(100);Subdivision3_order_incertae_sedis(100);Subdivision3_family_incertae_sedis(100);3_genus_incertae_sedis(100);
886	Otu000886	Bacteria(100);"Verrucomicrobia"(100);Opitutae(100);Opitutales(100);Opitutaceae(100);Opitutus(100);
887	Otu000887	Bacteria(100);"Planctomycetes"(100);"Planctomycetacia"(100);Planctomycetales(100);Planctomycetaceae(100);Planctomycetaceae_unclassified(100);
888	Otu000888	Bacteria(100);"Proteobacteria"(100);Betaproteobacteria(100);Burkholderiales(100);Burkholderiaceae(100);Burkholderia(100);
889	Otu000889	Bacteria(100);"Bacteroidetes"(100);"Sphingobacteria"(100);"Sphingobacteriales"(100);Chitinophagaceae(100);Flavisolibacter(100);
890	Otu000890	Bacteria(100);Firmicutes(100);Bacilli(100);Bacillales(100);Bacillaceae_1(99);Bacillus(99);
891	Otu000891	Bacteria(100);"Chloroflexi"(100);Caldilineae(100);Caldilineales(100);Caldilineaceae(100);Caldilinea(100);
892	Otu000892	Bacteria(100);"Proteobacteria"(100);Alphaproteobacteria(100);Rhodospirillales(100);Rhodospirillales_unclassified(100);Rhodospirillales_unclassified(100);
893	Otu000893	Bacteria(100);Bacteria_unclassified(100);Bacteria_unclassified(100);Bacteria_unclassified(100);Bacteria_unclassified(100);Bacteria_unclassified(100);
894	Otu000894	Bacteria(100);"Actinobacteria"(100);Actinobacteria(100);Actinomycetales(100);Streptosporangiaceae(100);Herbidospora(70);
895	Otu000895	Bacteria(100);"Planctomycetes"(100);"Planctomycetacia"(100);Planctomycetales(100);Planctomycetaceae(100);Planctomyces(98);
896	Otu000896	Bacteria(100);"Acidobacteria"(100);Acidobacteria_Gp6(100);Acidobacteria_Gp6_order_incertae_sedis(100);Acidobacteria_Gp6_family_incertae_sedis(100);Gp6(100);
897	Otu000897	Bacteria(100);"Proteobacteria"(100);Betaproteobacteria(100);Betaproteobacteria_unclassified(100);Betaproteobacteria_unclassified(100);Betaproteobacteria_unclassified(100);
898	Otu000898	Bacteria(100);Bacteria_unclassified(100);Bacteria_unclassified(100);Bacteria_unclassified(100);Bacteria_unclassified(100);Bacteria_unclassified(100);
899	Otu000899	Bacteria(100);Bacteria_unclassified(100);Bacteria_unclassified(100);Bacteria_unclassified(100);Bacteria_unclassified(100);Bacteria_unclassified(100);
900	Otu000900	Bacteria(100);"Bacteroidetes"(100);"Bacteroidetes"_incertae_sedis_class_incertae_sedis(100);"Bacteroidetes"_incertae_sedis_order_incertae_sedis(100);"Bacteroidetes"_incertae_sedis_family_incertae_sedis(100);Ohtaekwangia(100);
901	Otu000901	Bacteria(100);"Tenericutes"(100);Mollicutes(100);Haloplasmatales(100);Haloplasmataceae(100);Haloplasma(100);
902	Otu000902	Bacteria(100);"Acidobacteria"(100);Acidobacteria_Gp6(100);Acidobacteria_Gp6_order_incertae_sedis(100);Acidobacteria_Gp6_family_incertae_sedis(100);Gp6(100);
903	Otu000903	Bacteria(100);"Proteobacteria"(100);Alphaproteobacteria(100);Rhizobiales(100);Rhizobiales_unclassified(100);Rhizobiales_unclassified(100);
904	Otu000904	Bacteria(100);"Nitrospira"(100);"Nitrospira"(100);"Nitrospirales"(100);"Nitrospiraceae"(100);Nitrospira(100);
905	Otu000905	Bacteria(100);"Planctomycetes"(100);"Planctomycetacia"(100);Planctomycetales(100);Planctomycetaceae(100);Planctomycetaceae_unclassified(100);
906	Otu000906	Bacteria(100);Bacteria_unclassified(100);Bacteria_unclassified(100);Bacteria_unclassified(100);Bacteria_unclassified(100);Bacteria_unclassified(100);
907	Otu000907	Bacteria(100);"Verrucomicrobia"(100);Spartobacteria(100);Spartobacteria_order_incertae_sedis(100);Spartobacteria_family_incertae_sedis(100);Spartobacteria_genera_incertae_sedis(100);
908	Otu000908	Bacteria(100);"Armatimonadetes"(100);Armatimonadetes_gp5_class_incertae_sedis(100);Armatimonadetes_gp5_order_incetae_sedis(100);Armatimonadetes_gp5_family_incetae_sedis(100);Armatimonadetes_gp5(100);
909	Otu000909	Bacteria(100);"Proteobacteria"(100);Deltaproteobacteria(100);Deltaproteobacteria_unclassified(100);Deltaproteobacteria_unclassified(100);Deltaproteobacteria_unclassified(100);
910	Otu000910	Bacteria(100);Bacteria_unclassified(100);Bacteria_unclassified(100);Bacteria_unclassified(100);Bacteria_unclassified(100);Bacteria_unclassified(100);
911	Otu000911	Bacteria(100);"Verrucomicrobia"(100);Subdivision3(100);Subdivision3_order_incertae_sedis(100);Subdivision3_family_incertae_sedis(100);3_genus_incertae_sedis(100);
912	Otu000912	Bacteria(100);"Planctomycetes"(100);"Planctomycetacia"(100);Planctomycetales(100);Planctomycetaceae(100);Zavarzinella(100);
913	Otu000913	Bacteria(100);"Verrucomicrobia"(100);Subdivision3(100);Subdivision3_order_incertae_sedis(100);Subdivision3_family_incertae_sedis(100);3_genus_incertae_sedis(100);
914	Otu000914	Bacteria(100);"Proteobacteria"(100);Alphaproteobacteria(100);Rhizobiales(100);Rhizobiales_unclassified(99);Rhizobiales_unclassified(99);
915	Otu000915	Bacteria(100);"Chloroflexi"(100);Ktedonobacteria(100);Ktedonobacterales(100);Ktedonobacterales_unclassified(100);Ktedonobacterales_unclassified(100);
916	Otu000916	Bacteria(100);Bacteria_unclassified(100);Bacteria_unclassified(100);Bacteria_unclassified(100);Bacteria_unclassified(100);Bacteria_unclassified(100);
917	Otu000917	Bacteria(100);"Proteobacteria"(100);Alphaproteobacteria(100);Rhodospirillales(100);Acetobacteraceae(100);Acetobacteraceae_unclassified(100);
918	Otu000918	Bacteria(100);"Proteobacteria"(100);Alphaproteobacteria(100);Rhodospirillales(100);Rhodospirillales_unclassified(94);Rhodospirillales_unclassified(94);
919	Otu000919	Bacteria(100);"Verrucomicrobia"(100);Subdivision3(100);Subdivision3_order_incertae_sedis(100);Subdivision3_family_incertae_sedis(100);3_genus_incertae_sedis(100);
920	Otu000920	Bacteria(100);"Verrucomicrobia"(100);Verrucomicrobiae(100);Verrucomicrobiales(100);Verrucomicrobiaceae(100);Luteolibacter(100);
921	Otu000921	Bacteria(100);"Proteobacteria"(100);Alphaproteobacteria(100);Rhodospirillales(100);Rhodospirillales_unclassified(100);Rhodospirillales_unclassified(100);
922	Otu000922	Bacteria(100);Bacteria_unclassified(100);Bacteria_unclassified(100);Bacteria_unclassified(100);Bacteria_unclassified(100);Bacteria_unclassified(100);
923	Otu000923	Bacteria(100);"Planctomycetes"(100);"Planctomycetacia"(100);Planctomycetales(100);Planctomycetaceae(100);Planctomycetaceae_unclassified(100);
924	Otu000924	Bacteria(100);"Proteobacteria"(100);Betaproteobacteria(100);Betaproteobacteria_unclassified(100);Betaproteobacteria_unclassified(100);Betaproteobacteria_unclassified(100);
925	Otu000925	Bacteria(100);"Proteobacteria"(100);Alphaproteobacteria(100);Rhizobiales(100);Rhizobiales_unclassified(100);Rhizobiales_unclassified(100);
926	Otu000926	Bacteria(100);"Planctomycetes"(100);"Planctomycetacia"(100);Planctomycetales(100);Planctomycetaceae(100);Planctomycetaceae_unclassified(100);
927	Otu000927	Bacteria(100);"Acidobacteria"(100);Acidobacteria_Gp4(100);Acidobacteria_Gp4_order_incertae_sedis(100);Acidobacteria_Gp4_family_incertae_sedis(100);Gp4(100);
928	Otu000928	Bacteria(100);"Bacteroidetes"(100);"Sphingobacteria"(100);"Sphingobacteriales"(100);Chitinophagaceae(100);Flavitalea(99);
929	Otu000929	Bacteria(100);Bacteria_unclassified(100);Bacteria_unclassified(100);Bacteria_unclassified(100);Bacteria_unclassified(100);Bacteria_unclassified(100);
930	Otu000930	Bacteria(100);Bacteria_unclassified(100);Bacteria_unclassified(100);Bacteria_unclassified(100);Bacteria_unclassified(100);Bacteria_unclassified(100);
931	Otu000931	Bacteria(100);"Acidobacteria"(100);Acidobacteria_Gp6(100);Acidobacteria_Gp6_order_incertae_sedis(100);Acidobacteria_Gp6_family_incertae_sedis(100);Gp6(100);
932	Otu000932	Bacteria(100);"Actinobacteria"(100);Actinobacteria(100);Actinobacteria_unclassified(100);Actinobacteria_unclassified(100);Actinobacteria_unclassified(100);
933	Otu000933	Bacteria(100);Firmicutes(100);Firmicutes_unclassified(100);Firmicutes_unclassified(100);Firmicutes_unclassified(100);Firmicutes_unclassified(100);
934	Otu000934	Bacteria(100);"Proteobacteria"(100);Alphaproteobacteria(100);Rhizobiales(100);Rhizobiales_unclassified(99);Rhizobiales_unclassified(99);
935	Otu000935	Bacteria(100);"Proteobacteria"(100);Betaproteobacteria(100);Burkholderiales(100);Burkholderiaceae(100);Burkholderia(99);
936	Otu000936	Bacteria(100);"Acidobacteria"(100);Acidobacteria_Gp4(100);Acidobacteria_Gp4_order_incertae_sedis(100);Acidobacteria_Gp4_family_incertae_sedis(100);Gp4(100);
937	Otu000937	Bacteria(100);"Acidobacteria"(100);Acidobacteria_Gp3(100);Acidobacteria_Gp3_order_incertae_sedis(100);Acidobacteria_Gp3_family_incertae_sedis(100);Gp3(100);
938	Otu000938	Bacteria(100);"Planctomycetes"(100);"Planctomycetacia"(100);Planctomycetales(100);Planctomycetaceae(100);Planctomyces(100);
939	Otu000939	Bacteria(100);"Planctomycetes"(100);"Planctomycetacia"(100);Planctomycetales(100);Planctomycetaceae(100);Zavarzinella(100);
940	Otu000940	Bacteria(100);"Proteobacteria"(100);Betaproteobacteria(100);Betaproteobacteria_unclassified(100);Betaproteobacteria_unclassified(100);Betaproteobacteria_unclassified(100);
941	Otu000941	Bacteria(100);Bacteria_unclassified(100);Bacteria_unclassified(100);Bacteria_unclassified(100);Bacteria_unclassified(100);Bacteria_unclassified(100);
942	Otu000942	Bacteria(100);"Proteobacteria"(100);Alphaproteobacteria(100);Rhizobiales(100);Rhizobiales_unclassified(98);Rhizobiales_unclassified(98);
943	Otu000943	Bacteria(100);"Verrucomicrobia"(100);Subdivision3(100);Subdivision3_order_incertae_sedis(100);Subdivision3_family_incertae_sedis(100);3_genus_incertae_sedis(100);
944	Otu000944	Bacteria(100);"Chloroflexi"(100);Caldilineae(100);Caldilineales(100);Caldilineaceae(100);Caldilinea(100);
945	Otu000945	Bacteria(100);Bacteria_unclassified(100);Bacteria_unclassified(100);Bacteria_unclassified(100);Bacteria_unclassified(100);Bacteria_unclassified(100);
946	Otu000946	Bacteria(100);"Proteobacteria"(100);Alphaproteobacteria(100);Rhodospirillales(100);Rhodospirillales_unclassified(100);Rhodospirillales_unclassified(100);
947	Otu000947	Bacteria(100);"Planctomycetes"(100);"Planctomycetacia"(100);Planctomycetales(100);Planctomycetaceae(100);Planctomycetaceae_unclassified(100);
948	Otu000948	Bacteria(100);"Actinobacteria"(100);Actinobacteria(100);Actinobacteria_unclassified(100);Actinobacteria_unclassified(100);Actinobacteria_unclassified(100);
949	Otu000949	Bacteria(100);Bacteria_unclassified(100);Bacteria_unclassified(100);Bacteria_unclassified(100);Bacteria_unclassified(100);Bacteria_unclassified(100);
950	Otu000950	Bacteria(100);"Proteobacteria"(100);Deltaproteobacteria(100);Bdellovibrionales(100);Bdellovibrionaceae(100);Vampirovibrio(100);
951	Otu000951	Bacteria(100);"Planctomycetes"(100);"Planctomycetacia"(100);Planctomycetales(100);Planctomycetaceae(100);Planctomycetaceae_unclassified(94);
952	Otu000952	Bacteria(100);"Acidobacteria"(100);Acidobacteria_Gp7(100);Acidobacteria_Gp7_order_incertae_sedis(100);Acidobacteria_Gp7_family_incertae_sedis(100);Gp7(100);
953	Otu000953	Bacteria(100);Bacteria_unclassified(100);Bacteria_unclassified(100);Bacteria_unclassified(100);Bacteria_unclassified(100);Bacteria_unclassified(100);
954	Otu000954	Bacteria(100);"Verrucomicrobia"(100);Spartobacteria(100);Spartobacteria_order_incertae_sedis(100);Spartobacteria_family_incertae_sedis(100);Spartobacteria_genera_incertae_sedis(100);
955	Otu000955	Bacteria(100);"Proteobacteria"(100);Alphaproteobacteria(100);Rhodospirillales(100);Rhodospirillaceae(100);Rhodospirillaceae_unclassified(100);
956	Otu000956	Bacteria(100);"Actinobacteria"(100);Actinobacteria(100);Acidimicrobiales(100);"Acidimicrobineae"_incertae_sedis(100);Aciditerrimonas(100);
957	Otu000957	Bacteria(100);"Actinobacteria"(100);Actinobacteria(100);Actinomycetales(100);Pseudonocardiaceae(100);Saccharothrix(100);
958	Otu000958	Bacteria(100);"Proteobacteria"(100);Gammaproteobacteria(100);Xanthomonadales(100);Xanthomonadaceae(100);Xanthomonadaceae_unclassified(100);
959	Otu000959	Bacteria(100);"Actinobacteria"(100);Actinobacteria(100);Actinomycetales(100);Mycobacteriaceae(99);Mycobacterium(99);
960	Otu000960	Bacteria(100);"Acidobacteria"(100);Acidobacteria_Gp1(100);Acidobacteria_Gp1_order_incertae_sedis(100);Acidobacteria_Gp1_family_incertae_sedis(100);Gp1(100);
961	Otu000961	Bacteria(100);"Chloroflexi"(100);Ktedonobacteria(100);Ktedonobacteria_unclassified(100);Ktedonobacteria_unclassified(100);Ktedonobacteria_unclassified(100);
962	Otu000962	Bacteria(100);Bacteria_unclassified(100);Bacteria_unclassified(100);Bacteria_unclassified(100);Bacteria_unclassified(100);Bacteria_unclassified(100);
963	Otu000963	Bacteria(100);"Planctomycetes"(100);"Planctomycetacia"(100);Planctomycetales(100);Planctomycetaceae(100);Singulisphaera(100);
964	Otu000964	Bacteria(100);Bacteria_unclassified(100);Bacteria_unclassified(100);Bacteria_unclassified(100);Bacteria_unclassified(100);Bacteria_unclassified(100);
965	Otu000965	Bacteria(100);"Planctomycetes"(100);"Planctomycetacia"(100);Planctomycetales(100);Planctomycetaceae(100);Planctomycetaceae_unclassified(100);
966	Otu000966	Bacteria(100);"Bacteroidetes"(100);"Sphingobacteria"(100);"Sphingobacteriales"(100);Chitinophagaceae(100);Chitinophagaceae_unclassified(100);
967	Otu000967	Bacteria(100);"Bacteroidetes"(100);"Bacteroidetes"_unclassified(100);"Bacteroidetes"_unclassified(100);"Bacteroidetes"_unclassified(100);"Bacteroidetes"_unclassified(100);
968	Otu000968	Bacteria(100);Bacteria_unclassified(100);Bacteria_unclassified(100);Bacteria_unclassified(100);Bacteria_unclassified(100);Bacteria_unclassified(100);
969	Otu000969	Bacteria(100);Bacteria_unclassified(100);Bacteria_unclassified(100);Bacteria_unclassified(100);Bacteria_unclassified(100);Bacteria_unclassified(100);
970	Otu000970	Bacteria(100);"Acidobacteria"(100);Acidobacteria_Gp6(100);Acidobacteria_Gp6_order_incertae_sedis(100);Acidobacteria_Gp6_family_incertae_sedis(100);Gp6(100);
971	Otu000971	Bacteria(100);"Proteobacteria"(100);Alphaproteobacteria(100);Rhodospirillales(100);Acetobacteraceae(100);Acetobacteraceae_unclassified(100);
972	Otu000972	Bacteria(100);"Actinobacteria"(100);Actinobacteria(100);Solirubrobacterales(100);Solirubrobacteraceae(100);Solirubrobacter(100);
973	Otu000973	Bacteria(100);"Planctomycetes"(100);"Planctomycetacia"(100);Planctomycetales(100);Planctomycetaceae(100);Planctomycetaceae_unclassified(99);
974	Otu000974	Bacteria(100);"Planctomycetes"(100);"Planctomycetacia"(100);Planctomycetales(100);Planctomycetaceae(100);Planctomycetaceae_unclassified(100);
975	Otu000975	Bacteria(100);"Acidobacteria"(100);Acidobacteria_Gp6(100);Acidobacteria_Gp6_order_incertae_sedis(100);Acidobacteria_Gp6_family_incertae_sedis(100);Gp6(100);
976	Otu000976	Bacteria(100);"Actinobacteria"(100);Actinobacteria(100);Actinomycetales(100);Thermomonosporaceae(100);Actinomadura(100);
977	Otu000977	Bacteria(100);TM7(100);TM7_class_incertae_sedis(100);TM7_order_incertae_sedis(100);TM7_family_incertae_sedis(100);TM7_genus_incertae_sedis(100);
978	Otu000978	Bacteria(100);"Bacteroidetes"(100);"Sphingobacteria"(100);"Sphingobacteriales"(100);Chitinophagaceae(100);Lacibacter(100);
979	Otu000979	Bacteria(100);"Acidobacteria"(100);Acidobacteria_Gp6(100);Acidobacteria_Gp6_order_incertae_sedis(100);Acidobacteria_Gp6_family_incertae_sedis(100);Gp6(100);
980	Otu000980	Bacteria(100);"Acidobacteria"(100);Acidobacteria_Gp7(100);Acidobacteria_Gp7_order_incertae_sedis(100);Acidobacteria_Gp7_family_incertae_sedis(100);Gp7(100);
981	Otu000981	Bacteria(100);"Chloroflexi"(100);Ktedonobacteria(100);Ktedonobacterales(100);Ktedonobacteraceae(99);Ktedonobacter(99);
982	Otu000982	Bacteria(100);"Bacteroidetes"(100);"Sphingobacteria"(100);"Sphingobacteriales"(100);Cytophagaceae(100);Adhaeribacter(100);
983	Otu000983	Bacteria(100);"Proteobacteria"(100);Alphaproteobacteria(100);Rhodospirillales(100);Rhodospirillaceae(69);Rhodospirillaceae_unclassified(69);
984	Otu000984	Bacteria(100);"Bacteroidetes"(100);"Bacteroidetes"_incertae_sedis_class_incertae_sedis(100);"Bacteroidetes"_incertae_sedis_order_incertae_sedis(100);"Bacteroidetes"_incertae_sedis_family_incertae_sedis(100);Ohtaekwangia(100);
985	Otu000985	Bacteria(100);Bacteria_unclassified(100);Bacteria_unclassified(100);Bacteria_unclassified(100);Bacteria_unclassified(100);Bacteria_unclassified(100);
986	Otu000986	Bacteria(100);"Verrucomicrobia"(100);Spartobacteria(100);Spartobacteria_order_incertae_sedis(100);Spartobacteria_family_incertae_sedis(100);Spartobacteria_genera_incertae_sedis(100);
987	Otu000987	Bacteria(100);"Actinobacteria"(100);Actinobacteria(100);Actinomycetales(100);Micromonosporaceae(100);Micromonosporaceae_unclassified(100);
988	Otu000988	Bacteria(100);Bacteria_unclassified(100);Bacteria_unclassified(100);Bacteria_unclassified(100);Bacteria_unclassified(100);Bacteria_unclassified(100);
989	Otu000989	Bacteria(100);Bacteria_unclassified(100);Bacteria_unclassified(100);Bacteria_unclassified(100);Bacteria_unclassified(100);Bacteria_unclassified(100);
990	Otu000990	Bacteria(100);"Actinobacteria"(100);Actinobacteria(100);Actinomycetales(100);Thermomonosporaceae(52);Thermomonosporaceae_unclassified(52);
991	Otu000991	Bacteria(100);"Actinobacteria"(100);Actinobacteria(100);Actinobacteria_unclassified(100);Actinobacteria_unclassified(100);Actinobacteria_unclassified(100);
992	Otu000992	Bacteria(100);"Proteobacteria"(100);Alphaproteobacteria(100);Rhizobiales(100);Methylobacteriaceae(100);Methylobacterium(100);
993	Otu000993	Bacteria(100);Bacteria_unclassified(100);Bacteria_unclassified(100);Bacteria_unclassified(100);Bacteria_unclassified(100);Bacteria_unclassified(100);
994	Otu000994	Bacteria(100);Bacteria_unclassified(100);Bacteria_unclassified(100);Bacteria_unclassified(100);Bacteria_unclassified(100);Bacteria_unclassified(100);
995	Otu000995	Bacteria(100);"Bacteroidetes"(100);"Sphingobacteria"(100);"Sphingobacteriales"(100);Chitinophagaceae(100);Chitinophagaceae_unclassified(100);
996	Otu000996	Bacteria(100);"Bacteroidetes"(100);"Sphingobacteria"(100);"Sphingobacteriales"(100);Chitinophagaceae(100);Chitinophaga(100);
997	Otu000997	Bacteria(100);"Proteobacteria"(100);Betaproteobacteria(100);Burkholderiales(100);Burkholderiaceae(100);Burkholderia(90);
998	Otu000998	Bacteria(100);"Planctomycetes"(100);"Planctomycetacia"(100);Planctomycetales(100);Planctomycetaceae(100);Planctomycetaceae_unclassified(100);
999	Otu000999	Bacteria(100);"Bacteroidetes"(100);"Sphingobacteria"(100);"Sphingobacteriales"(100);Sphingobacteriaceae(100);Mucilaginibacter(100);
1000	Otu001000	Bacteria(100);Bacteria_unclassified(100);Bacteria_unclassified(100);Bacteria_unclassified(100);Bacteria_unclassified(100);Bacteria_unclassified(100);
1001	Otu001001	Bacteria(100);"Proteobacteria"(100);Betaproteobacteria(100);Rhodocyclales(100);Rhodocyclaceae(100);Rhodocyclaceae_unclassified(100);
1002	Otu001002	Bacteria(100);Bacteria_unclassified(100);Bacteria_unclassified(100);Bacteria_unclassified(100);Bacteria_unclassified(100);Bacteria_unclassified(100);
1003	Otu001003	Bacteria(100);"Bacteroidetes"(100);"Sphingobacteria"(100);"Sphingobacteriales"(100);Chitinophagaceae(100);Chitinophagaceae_unclassified(99);
1004	Otu001004	Bacteria(100);"Verrucomicrobia"(100);Subdivision3(100);Subdivision3_order_incertae_sedis(100);Subdivision3_family_incertae_sedis(100);3_genus_incertae_sedis(100);
1005	Otu001005	Bacteria(100);Bacteria_unclassified(100);Bacteria_unclassified(100);Bacteria_unclassified(100);Bacteria_unclassified(100);Bacteria_unclassified(100);
1006	Otu001006	Bacteria(100);"Proteobacteria"(100);Betaproteobacteria(100);Betaproteobacteria_unclassified(100);Betaproteobacteria_unclassified(100);Betaproteobacteria_unclassified(100);
1007	Otu001007	Bacteria(100);Bacteria_unclassified(100);Bacteria_unclassified(100);Bacteria_unclassified(100);Bacteria_unclassified(100);Bacteria_unclassified(100);
1008	Otu001008	Bacteria(100);"Proteobacteria"(100);Deltaproteobacteria(100);Myxococcales(100);Myxococcales_unclassified(97);Myxococcales_unclassified(97);
1009	Otu001009	Bacteria(100);"Verrucomicrobia"(100);Spartobacteria(100);Spartobacteria_order_incertae_sedis(100);Spartobacteria_family_incertae_sedis(100);Spartobacteria_genera_incertae_sedis(100);
1010	Otu001010	Bacteria(100);"Planctomycetes"(100);"Planctomycetacia"(100);Planctomycetales(100);Planctomycetaceae(100);Singulisphaera(100);
1011	Otu001011	Bacteria(100);"Acidobacteria"(100);Acidobacteria_Gp1(100);Acidobacteria_Gp1_order_incertae_sedis(100);Acidobacteria_Gp1_family_incertae_sedis(100);Gp1(100);
1012	Otu001012	Bacteria(100);Firmicutes(100);Clostridia(100);Clostridiales(100);Ruminococcaceae(100);Clostridium_III(100);
1013	Otu001013	Bacteria(100);"Planctomycetes"(100);"Planctomycetacia"(100);Planctomycetales(100);Planctomycetaceae(100);Planctomycetaceae_unclassified(100);
1014	Otu001014	Bacteria(100);"Proteobacteria"(100);Deltaproteobacteria(100);Myxococcales(100);Myxococcales_unclassified(73);Myxococcales_unclassified(73);
1015	Otu001015	Bacteria(100);Bacteria_unclassified(100);Bacteria_unclassified(100);Bacteria_unclassified(100);Bacteria_unclassified(100);Bacteria_unclassified(100);
1016	Otu001016	Bacteria(100);"Planctomycetes"(100);"Planctomycetacia"(100);Planctomycetales(100);Planctomycetaceae(100);Singulisphaera(100);
1017	Otu001017	Bacteria(100);Bacteria_unclassified(100);Bacteria_unclassified(100);Bacteria_unclassified(100);Bacteria_unclassified(100);Bacteria_unclassified(100);
1018	Otu001018	Bacteria(100);"Acidobacteria"(100);Acidobacteria_Gp6(100);Acidobacteria_Gp6_order_incertae_sedis(100);Acidobacteria_Gp6_family_incertae_sedis(100);Gp6(100);
1019	Otu001019	Bacteria(100);"Verrucomicrobia"(100);Spartobacteria(100);Spartobacteria_order_incertae_sedis(100);Spartobacteria_family_incertae_sedis(100);Spartobacteria_genera_incertae_sedis(100);
1020	Otu001020	Bacteria(100);"Acidobacteria"(100);Acidobacteria_Gp7(100);Acidobacteria_Gp7_order_incertae_sedis(100);Acidobacteria_Gp7_family_incertae_sedis(100);Gp7(100);
1021	Otu001021	Bacteria(100);Bacteria_unclassified(100);Bacteria_unclassified(100);Bacteria_unclassified(100);Bacteria_unclassified(100);Bacteria_unclassified(100);
1022	Otu001022	Bacteria(100);"Bacteroidetes"(100);"Bacteroidetes"_incertae_sedis_class_incertae_sedis(100);"Bacteroidetes"_incertae_sedis_order_incertae_sedis(100);"Bacteroidetes"_incertae_sedis_family_incertae_sedis(100);Ohtaekwangia(100);
1023	Otu001023	Bacteria(100);TM7(100);TM7_class_incertae_sedis(100);TM7_order_incertae_sedis(100);TM7_family_incertae_sedis(100);TM7_genus_incertae_sedis(100);
1024	Otu001024	Bacteria(100);"Actinobacteria"(100);Actinobacteria(100);Actinomycetales(100);Actinomycetales_unclassified(100);Actinomycetales_unclassified(100);
1025	Otu001025	Bacteria(100);"Actinobacteria"(100);Actinobacteria(100);Actinomycetales(100);Actinomycetales_unclassified(100);Actinomycetales_unclassified(100);
1026	Otu001026	Bacteria(100);"Acidobacteria"(100);Acidobacteria_Gp6(100);Acidobacteria_Gp6_order_incertae_sedis(100);Acidobacteria_Gp6_family_incertae_sedis(100);Gp6(100);
1027	Otu001027	Bacteria(100);Bacteria_unclassified(100);Bacteria_unclassified(100);Bacteria_unclassified(100);Bacteria_unclassified(100);Bacteria_unclassified(100);
1028	Otu001028	Bacteria(100);"Acidobacteria"(100);Acidobacteria_Gp4(100);Acidobacteria_Gp4_order_incertae_sedis(100);Acidobacteria_Gp4_family_incertae_sedis(100);Gp4(100);
1029	Otu001029	Bacteria(100);"Bacteroidetes"(100);"Bacteroidetes"_incertae_sedis_class_incertae_sedis(100);"Bacteroidetes"_incertae_sedis_order_incertae_sedis(100);"Bacteroidetes"_incertae_sedis_family_incertae_sedis(100);Ohtaekwangia(100);
1030	Otu001030	Bacteria(100);"Proteobacteria"(100);Alphaproteobacteria(100);Alphaproteobacteria_unclassified(100);Alphaproteobacteria_unclassified(100);Alphaproteobacteria_unclassified(100);
1031	Otu001031	Bacteria(100);"Verrucomicrobia"(100);Subdivision3(100);Subdivision3_order_incertae_sedis(100);Subdivision3_family_incertae_sedis(100);3_genus_incertae_sedis(100);
1032	Otu001032	Bacteria(100);"Bacteroidetes"(100);"Sphingobacteria"(100);"Sphingobacteriales"(100);Chitinophagaceae(100);Chitinophagaceae_unclassified(100);
1033	Otu001033	Bacteria(100);"Proteobacteria"(100);Deltaproteobacteria(100);Myxococcales(100);Myxococcales_unclassified(55);Myxococcales_unclassified(55);
1034	Otu001034	Bacteria(100);Bacteria_unclassified(100);Bacteria_unclassified(100);Bacteria_unclassified(100);Bacteria_unclassified(100);Bacteria_unclassified(100);
1035	Otu001035	Bacteria(100);"Proteobacteria"(100);Alphaproteobacteria(100);Sphingomonadales(100);Sphingomonadaceae(100);Sphingomonas(95);
1036	Otu001036	Bacteria(100);"Proteobacteria"(100);Gammaproteobacteria(100);"Enterobacteriales"(100);Enterobacteriaceae(100);Enterobacteriaceae_unclassified(100);
1037	Otu001037	Bacteria(100);"Acidobacteria"(100);Acidobacteria_Gp2(100);Acidobacteria_Gp2_order_incertae_sedis(100);Acidobacteria_Gp2_family_incertae_sedis(100);Gp2(100);
1038	Otu001038	Bacteria(100);"Planctomycetes"(100);"Planctomycetacia"(100);Planctomycetales(100);Planctomycetaceae(100);Planctomycetaceae_unclassified(100);
1039	Otu001039	Bacteria(100);"Planctomycetes"(100);"Planctomycetacia"(100);Planctomycetales(100);Planctomycetaceae(100);Planctomycetaceae_unclassified(99);
1040	Otu001040	Bacteria(100);"Proteobacteria"(100);Betaproteobacteria(100);Betaproteobacteria_unclassified(100);Betaproteobacteria_unclassified(100);Betaproteobacteria_unclassified(100);
1041	Otu001041	Bacteria(100);"Proteobacteria"(100);Deltaproteobacteria(100);Myxococcales(100);Myxococcales_unclassified(100);Myxococcales_unclassified(100);
1042	Otu001042	Bacteria(100);"Proteobacteria"(100);Alphaproteobacteria(100);Rhodospirillales(100);Rhodospirillales_unclassified(100);Rhodospirillales_unclassified(100);
1043	Otu001043	Bacteria(100);"Acidobacteria"(100);Acidobacteria_Gp6(100);Acidobacteria_Gp6_order_incertae_sedis(100);Acidobacteria_Gp6_family_incertae_sedis(100);Gp6(100);
1044	Otu001044	Bacteria(100);"Proteobacteria"(100);Gammaproteobacteria(100);Gammaproteobacteria_unclassified(100);Gammaproteobacteria_unclassified(100);Gammaproteobacteria_unclassified(100);
1045	Otu001045	Bacteria(100);"Planctomycetes"(100);"Planctomycetacia"(100);Planctomycetales(100);Planctomycetaceae(100);Planctomycetaceae_unclassified(100);
1046	Otu001046	Bacteria(100);"Acidobacteria"(100);Acidobacteria_Gp6(100);Acidobacteria_Gp6_order_incertae_sedis(100);Acidobacteria_Gp6_family_incertae_sedis(100);Gp6(100);
1047	Otu001047	Bacteria(100);"Proteobacteria"(100);Betaproteobacteria(100);Betaproteobacteria_unclassified(100);Betaproteobacteria_unclassified(100);Betaproteobacteria_unclassified(100);
1048	Otu001048	Bacteria(100);Bacteria_unclassified(100);Bacteria_unclassified(100);Bacteria_unclassified(100);Bacteria_unclassified(100);Bacteria_unclassified(100);
1049	Otu001049	Bacteria(100);"Actinobacteria"(100);Actinobacteria(100);Actinomycetales(100);Micrococcaceae(100);Arthrobacter(100);
1050	Otu001050	Bacteria(100);"Acidobacteria"(100);Acidobacteria_Gp2(100);Acidobacteria_Gp2_order_incertae_sedis(100);Acidobacteria_Gp2_family_incertae_sedis(100);Gp2(100);
1051	Otu001051	Bacteria(100);"Acidobacteria"(100);Acidobacteria_Gp3(100);Acidobacteria_Gp3_order_incertae_sedis(100);Acidobacteria_Gp3_family_incertae_sedis(100);Gp3(100);
1052	Otu001052	Bacteria(100);"Acidobacteria"(100);Acidobacteria_Gp1(100);Acidobacteria_Gp1_order_incertae_sedis(100);Acidobacteria_Gp1_family_incertae_sedis(100);Gp1(100);
1053	Otu001053	Bacteria(100);"Acidobacteria"(100);Acidobacteria_Gp6(100);Acidobacteria_Gp6_order_incertae_sedis(100);Acidobacteria_Gp6_family_incertae_sedis(100);Gp6(100);
1054	Otu001054	Bacteria(100);Bacteria_unclassified(100);Bacteria_unclassified(100);Bacteria_unclassified(100);Bacteria_unclassified(100);Bacteria_unclassified(100);
1055	Otu001055	Bacteria(100);"Actinobacteria"(100);Actinobacteria(100);Actinomycetales(100);Thermomonosporaceae(100);Thermomonosporaceae_unclassified(100);
1056	Otu001056	Bacteria(100);"Planctomycetes"(100);"Planctomycetacia"(100);Planctomycetales(100);Planctomycetaceae(100);Planctomycetaceae_unclassified(100);
1057	Otu001057	Bacteria(100);"Acidobacteria"(100);Acidobacteria_Gp4(100);Acidobacteria_Gp4_order_incertae_sedis(100);Acidobacteria_Gp4_family_incertae_sedis(100);Gp4(100);
1058	Otu001058	Bacteria(100);Bacteria_unclassified(100);Bacteria_unclassified(100);Bacteria_unclassified(100);Bacteria_unclassified(100);Bacteria_unclassified(100);
1059	Otu001059	Bacteria(100);Firmicutes(100);Bacilli(100);Bacillales(100);Planococcaceae(100);Lysinibacillus(99);
1060	Otu001060	Bacteria(100);"Planctomycetes"(100);"Planctomycetacia"(100);Planctomycetales(100);Planctomycetaceae(100);Planctomycetaceae_unclassified(100);
1061	Otu001061	Bacteria(100);"Chloroflexi"(100);"Chloroflexi"_unclassified(100);"Chloroflexi"_unclassified(100);"Chloroflexi"_unclassified(100);"Chloroflexi"_unclassified(100);
1062	Otu001062	Bacteria(100);"Actinobacteria"(100);Actinobacteria(100);Acidimicrobiales(100);Iamiaceae(51);Iamia(51);
1063	Otu001063	Bacteria(100);Bacteria_unclassified(100);Bacteria_unclassified(100);Bacteria_unclassified(100);Bacteria_unclassified(100);Bacteria_unclassified(100);
1064	Otu001064	Bacteria(100);Bacteria_unclassified(100);Bacteria_unclassified(100);Bacteria_unclassified(100);Bacteria_unclassified(100);Bacteria_unclassified(100);
1065	Otu001065	Bacteria(100);"Actinobacteria"(100);Actinobacteria(100);Acidimicrobiales(100);Acidimicrobiales_unclassified(100);Acidimicrobiales_unclassified(100);
1066	Otu001066	Bacteria(100);"Proteobacteria"(100);Gammaproteobacteria(100);Xanthomonadales(100);Xanthomonadaceae(100);Pseudoxanthomonas(100);
1067	Otu001067	Bacteria(100);"Acidobacteria"(100);Acidobacteria_Gp6(100);Acidobacteria_Gp6_order_incertae_sedis(100);Acidobacteria_Gp6_family_incertae_sedis(100);Gp6(100);
1068	Otu001068	Bacteria(100);"Actinobacteria"(100);Actinobacteria(100);Actinomycetales(100);Microbacteriaceae(100);Microbacterium(96);
1069	Otu001069	Bacteria(100);"Proteobacteria"(100);Deltaproteobacteria(100);Myxococcales(100);Myxococcales_unclassified(100);Myxococcales_unclassified(100);
1070	Otu001070	Bacteria(100);Bacteria_unclassified(100);Bacteria_unclassified(100);Bacteria_unclassified(100);Bacteria_unclassified(100);Bacteria_unclassified(100);
1071	Otu001071	Bacteria(100);"Proteobacteria"(100);Gammaproteobacteria(100);Gammaproteobacteria_unclassified(100);Gammaproteobacteria_unclassified(100);Gammaproteobacteria_unclassified(100);
1072	Otu001072	Bacteria(100);Bacteria_unclassified(100);Bacteria_unclassified(100);Bacteria_unclassified(100);Bacteria_unclassified(100);Bacteria_unclassified(100);
1073	Otu001073	Bacteria(100);Bacteria_unclassified(100);Bacteria_unclassified(100);Bacteria_unclassified(100);Bacteria_unclassified(100);Bacteria_unclassified(100);
1074	Otu001074	Bacteria(100);"Actinobacteria"(100);Actinobacteria(100);Actinobacteria_unclassified(100);Actinobacteria_unclassified(100);Actinobacteria_unclassified(100);
1075	Otu001075	Bacteria(100);"Bacteroidetes"(100);"Bacteroidetes"_incertae_sedis_class_incertae_sedis(100);"Bacteroidetes"_incertae_sedis_order_incertae_sedis(100);"Bacteroidetes"_incertae_sedis_family_incertae_sedis(100);Ohtaekwangia(100);
1076	Otu001076	Bacteria(100);"Actinobacteria"(100);Actinobacteria(100);Actinomycetales(100);Micromonosporaceae(100);Virgisporangium(99);
1077	Otu001077	Bacteria(100);"Proteobacteria"(100);Betaproteobacteria(100);Betaproteobacteria_unclassified(100);Betaproteobacteria_unclassified(100);Betaproteobacteria_unclassified(100);
1078	Otu001078	Bacteria(100);"Proteobacteria"(100);Betaproteobacteria(100);Betaproteobacteria_unclassified(100);Betaproteobacteria_unclassified(100);Betaproteobacteria_unclassified(100);
1079	Otu001079	Bacteria(100);"Acidobacteria"(100);Acidobacteria_Gp6(100);Acidobacteria_Gp6_order_incertae_sedis(100);Acidobacteria_Gp6_family_incertae_sedis(100);Gp6(100);
1080	Otu001080	Bacteria(100);"Bacteroidetes"(100);"Sphingobacteria"(100);"Sphingobacteriales"(100);Chitinophagaceae(100);Chitinophagaceae_unclassified(100);
1081	Otu001081	Bacteria(100);"Proteobacteria"(100);Betaproteobacteria(100);Betaproteobacteria_unclassified(100);Betaproteobacteria_unclassified(100);Betaproteobacteria_unclassified(100);
1082	Otu001082	Bacteria(100);"Proteobacteria"(100);Gammaproteobacteria(100);Pseudomonadales(100);Pseudomonadaceae(100);Pseudomonas(99);
1083	Otu001083	Bacteria(100);"Actinobacteria"(100);Actinobacteria(100);Actinomycetales(100);Micromonosporaceae(100);Micromonosporaceae_unclassified(100);
1084	Otu001084	Bacteria(100);"Verrucomicrobia"(100);Spartobacteria(100);Spartobacteria_order_incertae_sedis(100);Spartobacteria_family_incertae_sedis(100);Spartobacteria_genera_incertae_sedis(100);
1085	Otu001085	Bacteria(100);"Actinobacteria"(100);Actinobacteria(100);Actinobacteria_unclassified(100);Actinobacteria_unclassified(100);Actinobacteria_unclassified(100);
1086	Otu001086	Bacteria(100);"Planctomycetes"(100);"Planctomycetacia"(100);Planctomycetales(100);Planctomycetaceae(100);Planctomycetaceae_unclassified(100);
1087	Otu001087	Bacteria(100);Bacteria_unclassified(100);Bacteria_unclassified(100);Bacteria_unclassified(100);Bacteria_unclassified(100);Bacteria_unclassified(100);
1088	Otu001088	Bacteria(100);"Actinobacteria"(100);Actinobacteria(100);Actinobacteria_unclassified(100);Actinobacteria_unclassified(100);Actinobacteria_unclassified(100);
1089	Otu001089	Bacteria(100);Bacteria_unclassified(100);Bacteria_unclassified(100);Bacteria_unclassified(100);Bacteria_unclassified(100);Bacteria_unclassified(100);
1090	Otu001090	Bacteria(100);Bacteria_unclassified(100);Bacteria_unclassified(100);Bacteria_unclassified(100);Bacteria_unclassified(100);Bacteria_unclassified(100);
1091	Otu001091	Bacteria(100);"Proteobacteria"(100);Gammaproteobacteria(100);Xanthomonadales(100);Xanthomonadaceae(100);Lysobacter(97);
1092	Otu001092	Bacteria(100);"Actinobacteria"(100);Actinobacteria(100);Actinobacteria_unclassified(100);Actinobacteria_unclassified(100);Actinobacteria_unclassified(100);
1093	Otu001093	Bacteria(100);"Actinobacteria"(100);Actinobacteria(100);Acidimicrobiales(100);Acidimicrobiales_unclassified(100);Acidimicrobiales_unclassified(100);
1094	Otu001094	Bacteria(100);"Planctomycetes"(100);"Planctomycetacia"(100);Planctomycetales(100);Planctomycetaceae(100);Gemmata(100);
1095	Otu001095	Bacteria(100);"Bacteroidetes"(100);"Sphingobacteria"(100);"Sphingobacteriales"(100);Chitinophagaceae(100);Terrimonas(100);
1096	Otu001096	Bacteria(100);"Bacteroidetes"(100);"Sphingobacteria"(100);"Sphingobacteriales"(100);Chitinophagaceae(100);Parasegetibacter(100);
1097	Otu001097	Bacteria(100);"Chloroflexi"(100);Anaerolineae(100);Anaerolineales(100);Anaerolineaceae(100);Anaerolineaceae_unclassified(100);
1098	Otu001098	Bacteria(100);"Actinobacteria"(100);Actinobacteria(100);Acidimicrobiales(100);Acidimicrobiaceae(100);Ilumatobacter(100);
1099	Otu001099	Bacteria(100);"Bacteroidetes"(100);"Bacteroidetes"_unclassified(100);"Bacteroidetes"_unclassified(100);"Bacteroidetes"_unclassified(100);"Bacteroidetes"_unclassified(100);
1100	Otu001100	Bacteria(100);"Proteobacteria"(100);Alphaproteobacteria(100);Rhodospirillales(100);Rhodospirillales_unclassified(85);Rhodospirillales_unclassified(85);
1101	Otu001101	Bacteria(100);"Proteobacteria"(100);Alphaproteobacteria(100);Rhodospirillales(100);Acetobacteraceae(95);Acetobacteraceae_unclassified(95);
1102	Otu001102	Bacteria(100);"Proteobacteria"(100);Alphaproteobacteria(100);Rhizobiales(100);Rhizobiales_unclassified(100);Rhizobiales_unclassified(100);
1103	Otu001103	Bacteria(100);"Acidobacteria"(100);Acidobacteria_Gp2(100);Acidobacteria_Gp2_order_incertae_sedis(100);Acidobacteria_Gp2_family_incertae_sedis(100);Gp2(100);
1104	Otu001104	Bacteria(100);"Planctomycetes"(100);"Planctomycetacia"(100);Planctomycetales(100);Planctomycetaceae(100);Planctomycetaceae_unclassified(100);
1105	Otu001105	Bacteria(100);Firmicutes(100);Firmicutes_unclassified(100);Firmicutes_unclassified(100);Firmicutes_unclassified(100);Firmicutes_unclassified(100);
1106	Otu001106	Bacteria(100);"Proteobacteria"(100);Alphaproteobacteria(100);Rhizobiales(100);Rhizobiales_unclassified(59);Rhizobiales_unclassified(59);
1107	Otu001107	Bacteria(100);"Actinobacteria"(100);Actinobacteria(100);Actinobacteria_unclassified(100);Actinobacteria_unclassified(100);Actinobacteria_unclassified(100);
1108	Otu001108	Bacteria(100);"Verrucomicrobia"(100);Subdivision3(100);Subdivision3_order_incertae_sedis(100);Subdivision3_family_incertae_sedis(100);3_genus_incertae_sedis(100);
1109	Otu001109	Bacteria(100);"Planctomycetes"(100);"Planctomycetacia"(100);Planctomycetales(100);Planctomycetaceae(100);Planctomycetaceae_unclassified(100);
1110	Otu001110	Bacteria(100);"Verrucomicrobia"(100);Subdivision3(100);Subdivision3_order_incertae_sedis(100);Subdivision3_family_incertae_sedis(100);3_genus_incertae_sedis(100);
1111	Otu001111	Bacteria(100);"Bacteroidetes"(100);"Sphingobacteria"(100);"Sphingobacteriales"(100);Cytophagaceae(100);Adhaeribacter(100);
1112	Otu001112	Bacteria(100);"Actinobacteria"(100);Actinobacteria(100);Actinobacteria_unclassified(100);Actinobacteria_unclassified(100);Actinobacteria_unclassified(100);
1113	Otu001113	Bacteria(100);"Proteobacteria"(100);Alphaproteobacteria(100);Alphaproteobacteria_order_incertae_sedis(100);Alphaproteobacteria_family_incertae_sedis(100);Rhizomicrobium(100);
1114	Otu001114	Bacteria(100);"Proteobacteria"(100);Betaproteobacteria(100);Betaproteobacteria_unclassified(100);Betaproteobacteria_unclassified(100);Betaproteobacteria_unclassified(100);
1115	Otu001115	Bacteria(100);"Chloroflexi"(100);"Chloroflexi"_unclassified(100);"Chloroflexi"_unclassified(100);"Chloroflexi"_unclassified(100);"Chloroflexi"_unclassified(100);
1116	Otu001116	Bacteria(100);"Gemmatimonadetes"(100);Gemmatimonadetes(100);Gemmatimonadales(100);Gemmatimonadaceae(100);Gemmatimonas(100);
1117	Otu001117	Bacteria(100);"Armatimonadetes"(100);Armatimonadetes_gp5_class_incertae_sedis(100);Armatimonadetes_gp5_order_incetae_sedis(100);Armatimonadetes_gp5_family_incetae_sedis(100);Armatimonadetes_gp5(100);
1118	Otu001118	Bacteria(100);"Bacteroidetes"(100);"Bacteroidetes"_unclassified(100);"Bacteroidetes"_unclassified(100);"Bacteroidetes"_unclassified(100);"Bacteroidetes"_unclassified(100);
1119	Otu001119	Bacteria(100);"Planctomycetes"(100);"Planctomycetacia"(100);Planctomycetales(100);Planctomycetaceae(100);Planctomycetaceae_unclassified(100);
1120	Otu001120	Bacteria(100);"Proteobacteria"(100);Deltaproteobacteria(100);Myxococcales(100);Polyangiaceae(89);Polyangiaceae_unclassified(86);
1121	Otu001121	Bacteria(100);"Proteobacteria"(100);Betaproteobacteria(100);Betaproteobacteria_unclassified(100);Betaproteobacteria_unclassified(100);Betaproteobacteria_unclassified(100);
1122	Otu001122	Bacteria(100);"Proteobacteria"(100);Betaproteobacteria(100);Betaproteobacteria_unclassified(100);Betaproteobacteria_unclassified(100);Betaproteobacteria_unclassified(100);
1123	Otu001123	Bacteria(100);"Verrucomicrobia"(100);Spartobacteria(100);Spartobacteria_order_incertae_sedis(100);Spartobacteria_family_incertae_sedis(100);Spartobacteria_genera_incertae_sedis(100);
1124	Otu001124	Bacteria(100);"Planctomycetes"(100);"Planctomycetacia"(100);Planctomycetales(100);Planctomycetaceae(100);Singulisphaera(100);
1125	Otu001125	Bacteria(100);Firmicutes(100);Clostridia(100);Clostridiales(100);Clostridiaceae_1(100);Clostridium_sensu_stricto(100);
1126	Otu001126	Bacteria(100);"Bacteroidetes"(100);"Sphingobacteria"(100);"Sphingobacteriales"(100);Chitinophagaceae(100);Terrimonas(100);
1127	Otu001127	Bacteria(100);"Verrucomicrobia"(100);Subdivision3(100);Subdivision3_order_incertae_sedis(100);Subdivision3_family_incertae_sedis(100);3_genus_incertae_sedis(100);
1128	Otu001128	Bacteria(100);"Bacteroidetes"(100);"Sphingobacteria"(100);"Sphingobacteriales"(100);Chitinophagaceae(100);Ferruginibacter(100);
1129	Otu001129	Bacteria(100);"Actinobacteria"(100);Actinobacteria(100);Acidimicrobiales(100);Acidimicrobiales_unclassified(97);Acidimicrobiales_unclassified(97);
1130	Otu001130	Bacteria(100);Bacteria_unclassified(100);Bacteria_unclassified(100);Bacteria_unclassified(100);Bacteria_unclassified(100);Bacteria_unclassified(100);
1131	Otu001131	Bacteria(100);"Acidobacteria"(100);Acidobacteria_Gp1(100);Acidobacteria_Gp1_order_incertae_sedis(100);Acidobacteria_Gp1_family_incertae_sedis(100);Gp1(100);
1132	Otu001132	Bacteria(100);"Planctomycetes"(100);"Planctomycetacia"(100);Planctomycetales(100);Planctomycetaceae(100);Planctomycetaceae_unclassified(100);
1133	Otu001133	Bacteria(100);"Acidobacteria"(100);Acidobacteria_Gp10(100);Acidobacteria_Gp10_order_incertae_sedis(100);Acidobacteria_Gp10_family_incertae_sedis(100);Gp10(100);
1134	Otu001134	Bacteria(100);Firmicutes(100);Bacilli(100);Bacillales(100);Pasteuriaceae(100);Pasteuria(100);
1135	Otu001135	Bacteria(100);"Bacteroidetes"(100);"Sphingobacteria"(100);"Sphingobacteriales"(100);Sphingobacteriaceae(100);Mucilaginibacter(100);
1136	Otu001136	Bacteria(100);"Proteobacteria"(100);Deltaproteobacteria(100);Myxococcales(100);Cystobacteraceae(100);Anaeromyxobacter(100);
1137	Otu001137	Bacteria(100);"Verrucomicrobia"(100);Subdivision3(100);Subdivision3_order_incertae_sedis(100);Subdivision3_family_incertae_sedis(100);3_genus_incertae_sedis(100);
1138	Otu001138	Bacteria(100);"Actinobacteria"(100);Actinobacteria(100);Actinomycetales(100);Nocardioidaceae(100);Nocardioides(100);
1139	Otu001139	Bacteria(100);"Chloroflexi"(100);Anaerolineae(100);Anaerolineales(100);Anaerolineaceae(100);Anaerolineaceae_unclassified(100);
1140	Otu001140	Bacteria(100);"Acidobacteria"(100);Acidobacteria_Gp1(100);Acidobacteria_Gp1_order_incertae_sedis(100);Acidobacteria_Gp1_family_incertae_sedis(100);Gp1(100);
1141	Otu001141	Bacteria(100);"Proteobacteria"(100);Deltaproteobacteria(100);Deltaproteobacteria_unclassified(100);Deltaproteobacteria_unclassified(100);Deltaproteobacteria_unclassified(100);
1142	Otu001142	Bacteria(100);"Acidobacteria"(100);Acidobacteria_Gp6(100);Acidobacteria_Gp6_order_incertae_sedis(100);Acidobacteria_Gp6_family_incertae_sedis(100);Gp6(100);
1143	Otu001143	Bacteria(100);Bacteria_unclassified(100);Bacteria_unclassified(100);Bacteria_unclassified(100);Bacteria_unclassified(100);Bacteria_unclassified(100);
1144	Otu001144	Bacteria(100);Bacteria_unclassified(100);Bacteria_unclassified(100);Bacteria_unclassified(100);Bacteria_unclassified(100);Bacteria_unclassified(100);
1145	Otu001145	Bacteria(100);"Actinobacteria"(100);Actinobacteria(100);Actinomycetales(100);Micromonosporaceae(100);Catelliglobosispora(100);
1146	Otu001146	Bacteria(100);"Chloroflexi"(100);Ktedonobacteria(100);Ktedonobacterales(100);Ktedonobacterales_unclassified(100);Ktedonobacterales_unclassified(100);
1147	Otu001147	Bacteria(100);"Acidobacteria"(100);Acidobacteria_Gp3(100);Acidobacteria_Gp3_order_incertae_sedis(100);Acidobacteria_Gp3_family_incertae_sedis(100);Gp3(100);
1148	Otu001148	Bacteria(100);Bacteria_unclassified(100);Bacteria_unclassified(100);Bacteria_unclassified(100);Bacteria_unclassified(100);Bacteria_unclassified(100);
1149	Otu001149	Bacteria(100);"Proteobacteria"(100);Alphaproteobacteria(100);Caulobacterales(100);Caulobacteraceae(100);Phenylobacterium(80);
1150	Otu001150	Bacteria(100);"Actinobacteria"(100);Actinobacteria(100);Actinobacteria_unclassified(100);Actinobacteria_unclassified(100);Actinobacteria_unclassified(100);
1151	Otu001151	Bacteria(100);"Acidobacteria"(100);Acidobacteria_Gp7(100);Acidobacteria_Gp7_order_incertae_sedis(100);Acidobacteria_Gp7_family_incertae_sedis(100);Gp7(100);
1152	Otu001152	Bacteria(100);"Proteobacteria"(100);Alphaproteobacteria(100);Alphaproteobacteria_unclassified(100);Alphaproteobacteria_unclassified(100);Alphaproteobacteria_unclassified(100);
1153	Otu001153	Bacteria(100);"Actinobacteria"(100);Actinobacteria(100);Actinomycetales(100);Actinomycetales_unclassified(100);Actinomycetales_unclassified(100);
1154	Otu001154	Bacteria(100);Bacteria_unclassified(100);Bacteria_unclassified(100);Bacteria_unclassified(100);Bacteria_unclassified(100);Bacteria_unclassified(100);
1155	Otu001155	Bacteria(100);"Verrucomicrobia"(100);Spartobacteria(100);Spartobacteria_order_incertae_sedis(100);Spartobacteria_family_incertae_sedis(100);Spartobacteria_genera_incertae_sedis(100);
1156	Otu001156	Bacteria(100);Bacteria_unclassified(100);Bacteria_unclassified(100);Bacteria_unclassified(100);Bacteria_unclassified(100);Bacteria_unclassified(100);
1157	Otu001157	Bacteria(100);"Bacteroidetes"(100);"Bacteroidetes"_incertae_sedis_class_incertae_sedis(100);"Bacteroidetes"_incertae_sedis_order_incertae_sedis(100);"Bacteroidetes"_incertae_sedis_family_incertae_sedis(100);Ohtaekwangia(100);
1158	Otu001158	Bacteria(100);Bacteria_unclassified(100);Bacteria_unclassified(100);Bacteria_unclassified(100);Bacteria_unclassified(100);Bacteria_unclassified(100);
1159	Otu001159	Bacteria(100);Bacteria_unclassified(100);Bacteria_unclassified(100);Bacteria_unclassified(100);Bacteria_unclassified(100);Bacteria_unclassified(100);
1160	Otu001160	Bacteria(100);"Bacteroidetes"(100);"Sphingobacteria"(100);"Sphingobacteriales"(100);Sphingobacteriaceae(100);Pedobacter(99);
1161	Otu001161	Bacteria(100);Bacteria_unclassified(100);Bacteria_unclassified(100);Bacteria_unclassified(100);Bacteria_unclassified(100);Bacteria_unclassified(100);
1162	Otu001162	Bacteria(100);TM7(100);TM7_class_incertae_sedis(100);TM7_order_incertae_sedis(100);TM7_family_incertae_sedis(100);TM7_genus_incertae_sedis(100);
1163	Otu001163	Bacteria(100);"Verrucomicrobia"(100);Spartobacteria(100);Spartobacteria_order_incertae_sedis(100);Spartobacteria_family_incertae_sedis(100);Spartobacteria_genera_incertae_sedis(100);
1164	Otu001164	Bacteria(100);"Planctomycetes"(100);"Planctomycetacia"(100);Planctomycetales(100);Planctomycetaceae(100);Planctomyces(100);
1165	Otu001165	Bacteria(100);"Actinobacteria"(100);Actinobacteria(100);Acidimicrobiales(100);"Acidimicrobineae"_incertae_sedis(100);Aciditerrimonas(100);
1166	Otu001166	Bacteria(100);"Planctomycetes"(100);"Planctomycetacia"(100);Planctomycetales(100);Planctomycetaceae(100);Planctomycetaceae_unclassified(100);
1167	Otu001167	Bacteria(100);"Proteobacteria"(100);Betaproteobacteria(100);Methylophilales(100);Methylophilaceae(100);Methylophilaceae_unclassified(56);
1168	Otu001168	Bacteria(100);"Proteobacteria"(100);Betaproteobacteria(100);Betaproteobacteria_unclassified(100);Betaproteobacteria_unclassified(100);Betaproteobacteria_unclassified(100);
1169	Otu001169	Bacteria(100);"Acidobacteria"(100);Acidobacteria_Gp6(100);Acidobacteria_Gp6_order_incertae_sedis(100);Acidobacteria_Gp6_family_incertae_sedis(100);Gp6(100);
1170	Otu001170	Bacteria(100);"Proteobacteria"(100);Alphaproteobacteria(100);Rhodospirillales(100);Acetobacteraceae(100);Acetobacteraceae_unclassified(100);
1171	Otu001171	Bacteria(100);"Chloroflexi"(100);Caldilineae(100);Caldilineales(100);Caldilineaceae(100);Caldilinea(100);
1172	Otu001172	Bacteria(100);"Verrucomicrobia"(100);Spartobacteria(100);Spartobacteria_order_incertae_sedis(100);Spartobacteria_family_incertae_sedis(100);Spartobacteria_genera_incertae_sedis(100);
1173	Otu001173	Bacteria(100);"Acidobacteria"(100);Acidobacteria_Gp1(100);Acidobacteria_Gp1_order_incertae_sedis(100);Acidobacteria_Gp1_family_incertae_sedis(100);Gp1(100);
1174	Otu001174	Bacteria(100);"Chloroflexi"(100);Anaerolineae(100);Anaerolineales(100);Anaerolineaceae(100);Anaerolineaceae_unclassified(70);
1175	Otu001175	Bacteria(100);"Planctomycetes"(100);"Planctomycetacia"(100);Planctomycetales(100);Planctomycetaceae(100);Planctomycetaceae_unclassified(99);
1176	Otu001176	Bacteria(100);"Proteobacteria"(100);Alphaproteobacteria(100);Rhizobiales(100);Rhizobiales_unclassified(100);Rhizobiales_unclassified(100);
1177	Otu001177	Bacteria(100);"Acidobacteria"(100);Acidobacteria_Gp4(100);Acidobacteria_Gp4_order_incertae_sedis(100);Acidobacteria_Gp4_family_incertae_sedis(100);Gp4(100);
1178	Otu001178	Bacteria(100);Firmicutes(100);Bacilli(100);Bacillales(100);Bacillaceae_1(96);Bacillus(93);
1179	Otu001179	Bacteria(100);"Actinobacteria"(100);Actinobacteria(100);Actinobacteria_unclassified(100);Actinobacteria_unclassified(100);Actinobacteria_unclassified(100);
1180	Otu001180	Bacteria(100);"Actinobacteria"(100);Actinobacteria(100);Acidimicrobiales(100);Acidimicrobiales_unclassified(100);Acidimicrobiales_unclassified(100);
1181	Otu001181	Bacteria(100);"Planctomycetes"(100);"Planctomycetacia"(100);Planctomycetales(100);Planctomycetaceae(100);Planctomycetaceae_unclassified(97);
1182	Otu001182	Bacteria(100);"Verrucomicrobia"(100);Spartobacteria(100);Spartobacteria_order_incertae_sedis(100);Spartobacteria_family_incertae_sedis(100);Spartobacteria_genera_incertae_sedis(100);
1183	Otu001183	Bacteria(100);"Bacteroidetes"(100);"Sphingobacteria"(100);"Sphingobacteriales"(100);Chitinophagaceae(100);Chitinophaga(100);
1184	Otu001184	Bacteria(100);"Proteobacteria"(100);Deltaproteobacteria(100);Myxococcales(100);Phaselicystidaceae(89);Phaselicystis(89);
1185	Otu001185	Bacteria(100);"Verrucomicrobia"(100);Subdivision3(100);Subdivision3_order_incertae_sedis(100);Subdivision3_family_incertae_sedis(100);3_genus_incertae_sedis(100);
1186	Otu001186	Bacteria(100);"Acidobacteria"(100);Acidobacteria_Gp3(100);Acidobacteria_Gp3_order_incertae_sedis(100);Acidobacteria_Gp3_family_incertae_sedis(100);Gp3(100);
1187	Otu001187	Bacteria(100);"Planctomycetes"(100);"Planctomycetacia"(100);Planctomycetales(100);Planctomycetaceae(100);Gemmata(100);
1188	Otu001188	Bacteria(100);Bacteria_unclassified(100);Bacteria_unclassified(100);Bacteria_unclassified(100);Bacteria_unclassified(100);Bacteria_unclassified(100);
1189	Otu001189	Bacteria(100);"Planctomycetes"(100);"Planctomycetacia"(100);Planctomycetales(100);Planctomycetaceae(100);Planctomyces(100);
1190	Otu001190	Bacteria(100);"Proteobacteria"(100);Betaproteobacteria(100);Burkholderiales(100);Oxalobacteraceae(100);Oxalobacteraceae_unclassified(95);
1191	Otu001191	Bacteria(100);"Verrucomicrobia"(100);Subdivision3(100);Subdivision3_order_incertae_sedis(100);Subdivision3_family_incertae_sedis(100);3_genus_incertae_sedis(100);
1192	Otu001192	Bacteria(100);"Actinobacteria"(100);Actinobacteria(100);Actinomycetales(100);Microbacteriaceae(100);Leifsonia(100);
1193	Otu001193	Bacteria(100);"Bacteroidetes"(100);"Sphingobacteria"(100);"Sphingobacteriales"(100);Chitinophagaceae(100);Flavisolibacter(97);
1194	Otu001194	Bacteria(100);"Actinobacteria"(100);Actinobacteria(100);Actinobacteria_unclassified(100);Actinobacteria_unclassified(100);Actinobacteria_unclassified(100);
1195	Otu001195	Bacteria(100);"Bacteroidetes"(100);"Sphingobacteria"(100);"Sphingobacteriales"(100);Sphingobacteriaceae(100);Mucilaginibacter(100);
1196	Otu001196	Bacteria(100);Bacteria_unclassified(100);Bacteria_unclassified(100);Bacteria_unclassified(100);Bacteria_unclassified(100);Bacteria_unclassified(100);
1197	Otu001197	Bacteria(100);"Planctomycetes"(100);"Planctomycetacia"(100);Planctomycetales(100);Planctomycetaceae(100);Planctomycetaceae_unclassified(64);
1198	Otu001198	Bacteria(100);"Acidobacteria"(100);Acidobacteria_Gp1(100);Acidobacteria_Gp1_order_incertae_sedis(100);Acidobacteria_Gp1_family_incertae_sedis(100);Gp1(100);
1199	Otu001199	Bacteria(100);"Verrucomicrobia"(100);Spartobacteria(100);Spartobacteria_order_incertae_sedis(100);Spartobacteria_family_incertae_sedis(100);Spartobacteria_genera_incertae_sedis(100);
1200	Otu001200	Bacteria(100);"Proteobacteria"(100);Alphaproteobacteria(100);Rhizobiales(100);Rhizobiales_unclassified(53);Rhizobiales_unclassified(53);
1201	Otu001201	Bacteria(100);Firmicutes(100);Bacilli(100);Bacillales(100);Pasteuriaceae(100);Pasteuria(100);
1202	Otu001202	Bacteria(100);"Verrucomicrobia"(100);Opitutae(100);Opitutales(100);Opitutaceae(100);Opitutus(100);
1203	Otu001203	Bacteria(100);"Planctomycetes"(100);"Planctomycetacia"(100);Planctomycetales(100);Planctomycetaceae(100);Planctomycetaceae_unclassified(100);
1204	Otu001204	Bacteria(100);"Verrucomicrobia"(100);Spartobacteria(100);Spartobacteria_order_incertae_sedis(100);Spartobacteria_family_incertae_sedis(100);Spartobacteria_genera_incertae_sedis(100);
1205	Otu001205	Bacteria(100);"Acidobacteria"(100);Acidobacteria_Gp4(100);Acidobacteria_Gp4_order_incertae_sedis(100);Acidobacteria_Gp4_family_incertae_sedis(100);Gp4(100);
1206	Otu001206	Bacteria(100);"Bacteroidetes"(100);"Sphingobacteria"(100);"Sphingobacteriales"(100);Chitinophagaceae(100);Chitinophaga(100);
1207	Otu001207	Bacteria(100);"Proteobacteria"(100);Alphaproteobacteria(100);Sphingomonadales(100);Sphingomonadaceae(100);Sphingomonas(98);
1208	Otu001208	Bacteria(100);"Proteobacteria"(100);Alphaproteobacteria(100);Rhodospirillales(100);Acetobacteraceae(100);Roseomonas(99);
1209	Otu001209	Bacteria(100);"Planctomycetes"(100);"Planctomycetacia"(100);Planctomycetales(100);Planctomycetaceae(100);Planctomycetaceae_unclassified(99);
1210	Otu001210	Bacteria(100);Bacteria_unclassified(100);Bacteria_unclassified(100);Bacteria_unclassified(100);Bacteria_unclassified(100);Bacteria_unclassified(100);
1211	Otu001211	Bacteria(100);"Proteobacteria"(100);Gammaproteobacteria(100);Xanthomonadales(100);Xanthomonadaceae(100);Xanthomonadaceae_unclassified(100);
1212	Otu001212	Bacteria(100);"Actinobacteria"(100);Actinobacteria(100);Actinobacteria_unclassified(100);Actinobacteria_unclassified(100);Actinobacteria_unclassified(100);
1213	Otu001213	Bacteria(100);"Verrucomicrobia"(100);Spartobacteria(100);Spartobacteria_order_incertae_sedis(100);Spartobacteria_family_incertae_sedis(100);Spartobacteria_genera_incertae_sedis(100);
1214	Otu001214	Bacteria(100);Bacteria_unclassified(100);Bacteria_unclassified(100);Bacteria_unclassified(100);Bacteria_unclassified(100);Bacteria_unclassified(100);
1215	Otu001215	Bacteria(100);"Bacteroidetes"(100);"Sphingobacteria"(100);"Sphingobacteriales"(100);Chitinophagaceae(100);Chitinophagaceae_unclassified(100);
1216	Otu001216	Bacteria(100);"Bacteroidetes"(100);"Sphingobacteria"(100);"Sphingobacteriales"(100);Chitinophagaceae(100);Chitinophagaceae_unclassified(100);
1217	Otu001217	Bacteria(100);"Proteobacteria"(100);Betaproteobacteria(100);Betaproteobacteria_unclassified(100);Betaproteobacteria_unclassified(100);Betaproteobacteria_unclassified(100);
1218	Otu001218	Bacteria(100);Bacteria_unclassified(100);Bacteria_unclassified(100);Bacteria_unclassified(100);Bacteria_unclassified(100);Bacteria_unclassified(100);
1219	Otu001219	Bacteria(100);"Proteobacteria"(100);Betaproteobacteria(100);Burkholderiales(100);Comamonadaceae(100);Delftia(100);
1220	Otu001220	Bacteria(100);Bacteria_unclassified(100);Bacteria_unclassified(100);Bacteria_unclassified(100);Bacteria_unclassified(100);Bacteria_unclassified(100);
1221	Otu001221	Bacteria(100);"Bacteroidetes"(100);"Sphingobacteria"(100);"Sphingobacteriales"(100);Chitinophagaceae(100);Chitinophagaceae_unclassified(100);
1222	Otu001222	Bacteria(100);Firmicutes(100);Clostridia(100);Clostridiales(100);Gracilibacteraceae(100);Gracilibacter(100);
1223	Otu001223	Bacteria(100);"Acidobacteria"(100);Acidobacteria_Gp7(100);Acidobacteria_Gp7_order_incertae_sedis(100);Acidobacteria_Gp7_family_incertae_sedis(100);Gp7(100);
1224	Otu001224	Bacteria(100);"Planctomycetes"(100);"Planctomycetacia"(100);Planctomycetales(100);Planctomycetaceae(100);Planctomycetaceae_unclassified(100);
1225	Otu001225	Bacteria(100);"Bacteroidetes"(100);"Sphingobacteria"(100);"Sphingobacteriales"(100);Chitinophagaceae(100);Chitinophagaceae_unclassified(100);
1226	Otu001226	Bacteria(100);Bacteria_unclassified(100);Bacteria_unclassified(100);Bacteria_unclassified(100);Bacteria_unclassified(100);Bacteria_unclassified(100);
1227	Otu001227	Bacteria(100);"Proteobacteria"(100);Gammaproteobacteria(100);Gammaproteobacteria_unclassified(100);Gammaproteobacteria_unclassified(100);Gammaproteobacteria_unclassified(100);
1228	Otu001228	Bacteria(100);Firmicutes(100);Bacilli(100);Bacillales(100);Pasteuriaceae(100);Pasteuria(100);
1229	Otu001229	Bacteria(100);Bacteria_unclassified(100);Bacteria_unclassified(100);Bacteria_unclassified(100);Bacteria_unclassified(100);Bacteria_unclassified(100);
1230	Otu001230	Bacteria(100);"Proteobacteria"(100);Deltaproteobacteria(100);Myxococcales(100);Cystobacteraceae(100);Anaeromyxobacter(100);
1231	Otu001231	Bacteria(100);"Chloroflexi"(100);Ktedonobacteria(100);Ktedonobacterales(100);Thermosporotrichaceae(62);Thermosporothrix(62);
1232	Otu001232	Bacteria(100);"Chloroflexi"(100);Ktedonobacteria(100);Ktedonobacterales(100);Ktedonobacterales_unclassified(100);Ktedonobacterales_unclassified(100);
1233	Otu001233	Bacteria(100);"Bacteroidetes"(100);"Sphingobacteria"(100);"Sphingobacteriales"(100);Chitinophagaceae(100);Flavisolibacter(98);
1234	Otu001234	Bacteria(100);Bacteria_unclassified(100);Bacteria_unclassified(100);Bacteria_unclassified(100);Bacteria_unclassified(100);Bacteria_unclassified(100);
1235	Otu001235	Bacteria(100);Bacteria_unclassified(100);Bacteria_unclassified(100);Bacteria_unclassified(100);Bacteria_unclassified(100);Bacteria_unclassified(100);
1236	Otu001236	Bacteria(100);"Gemmatimonadetes"(100);Gemmatimonadetes(100);Gemmatimonadales(100);Gemmatimonadaceae(100);Gemmatimonas(100);
1237	Otu001237	Bacteria(100);"Verrucomicrobia"(100);Verrucomicrobiae(100);Verrucomicrobiales(100);Verrucomicrobiaceae(100);Verrucomicrobiaceae_unclassified(97);
1238	Otu001238	Bacteria(100);"Planctomycetes"(100);"Planctomycetacia"(100);Planctomycetales(100);Planctomycetaceae(100);Planctomycetaceae_unclassified(100);
1239	Otu001239	Bacteria(100);"Bacteroidetes"(100);"Sphingobacteria"(100);"Sphingobacteriales"(100);Chitinophagaceae(100);Flavisolibacter(100);
1240	Otu001240	Bacteria(100);Bacteria_unclassified(100);Bacteria_unclassified(100);Bacteria_unclassified(100);Bacteria_unclassified(100);Bacteria_unclassified(100);
1241	Otu001241	Bacteria(100);"Planctomycetes"(100);"Planctomycetacia"(100);Planctomycetales(100);Planctomycetaceae(100);Planctomycetaceae_unclassified(89);
1242	Otu001242	Bacteria(100);"Actinobacteria"(100);Actinobacteria(100);Actinomycetales(100);Nakamurellaceae(100);Nakamurella(100);
1243	Otu001243	Bacteria(100);"Planctomycetes"(100);"Planctomycetacia"(100);Planctomycetales(100);Planctomycetaceae(100);Gemmata(87);
1244	Otu001244	Bacteria(100);"Proteobacteria"(100);Deltaproteobacteria(100);Myxococcales(100);Phaselicystidaceae(100);Phaselicystis(100);
1245	Otu001245	Bacteria(100);"Proteobacteria"(100);Deltaproteobacteria(100);Myxococcales(100);Myxococcales_unclassified(100);Myxococcales_unclassified(100);
1246	Otu001246	Bacteria(100);"Actinobacteria"(100);Actinobacteria(100);Solirubrobacterales(100);Solirubrobacterales_unclassified(100);Solirubrobacterales_unclassified(100);
1247	Otu001247	Bacteria(100);TM7(100);TM7_class_incertae_sedis(100);TM7_order_incertae_sedis(100);TM7_family_incertae_sedis(100);TM7_genus_incertae_sedis(100);
1248	Otu001248	Bacteria(100);Bacteria_unclassified(100);Bacteria_unclassified(100);Bacteria_unclassified(100);Bacteria_unclassified(100);Bacteria_unclassified(100);
1249	Otu001249	Bacteria(100);"Planctomycetes"(100);"Planctomycetacia"(100);Planctomycetales(100);Planctomycetaceae(100);Planctomycetaceae_unclassified(100);
1250	Otu001250	Bacteria(100);"Proteobacteria"(100);Alphaproteobacteria(100);Alphaproteobacteria_unclassified(100);Alphaproteobacteria_unclassified(100);Alphaproteobacteria_unclassified(100);
1251	Otu001251	Bacteria(100);Bacteria_unclassified(100);Bacteria_unclassified(100);Bacteria_unclassified(100);Bacteria_unclassified(100);Bacteria_unclassified(100);
1252	Otu001252	Bacteria(100);"Verrucomicrobia"(100);Spartobacteria(100);Spartobacteria_order_incertae_sedis(100);Spartobacteria_family_incertae_sedis(100);Spartobacteria_genera_incertae_sedis(91);
1253	Otu001253	Bacteria(100);"Acidobacteria"(100);Acidobacteria_Gp2(100);Acidobacteria_Gp2_order_incertae_sedis(100);Acidobacteria_Gp2_family_incertae_sedis(100);Gp2(100);
1254	Otu001254	Bacteria(100);"Bacteroidetes"(100);"Sphingobacteria"(100);"Sphingobacteriales"(100);Chitinophagaceae(100);Chitinophagaceae_unclassified(100);
1255	Otu001255	Bacteria(100);"Acidobacteria"(100);Acidobacteria_Gp2(100);Acidobacteria_Gp2_order_incertae_sedis(100);Acidobacteria_Gp2_family_incertae_sedis(100);Gp2(100);
1256	Otu001256	Bacteria(100);"Acidobacteria"(100);Acidobacteria_Gp3(100);Acidobacteria_Gp3_order_incertae_sedis(100);Acidobacteria_Gp3_family_incertae_sedis(100);Gp3(100);
1257	Otu001257	Bacteria(100);TM7(100);TM7_class_incertae_sedis(100);TM7_order_incertae_sedis(100);TM7_family_incertae_sedis(100);TM7_genus_incertae_sedis(100);
1258	Otu001258	Bacteria(100);"Proteobacteria"(100);Alphaproteobacteria(100);Rhizobiales(100);Rhizobiales_unclassified(100);Rhizobiales_unclassified(100);
1259	Otu001259	Bacteria(100);Bacteria_unclassified(100);Bacteria_unclassified(100);Bacteria_unclassified(100);Bacteria_unclassified(100);Bacteria_unclassified(100);
1260	Otu001260	Bacteria(100);"Proteobacteria"(100);Gammaproteobacteria(100);Xanthomonadales(100);Xanthomonadaceae(100);Xanthomonadaceae_unclassified(100);
1261	Otu001261	Bacteria(100);Bacteria_unclassified(100);Bacteria_unclassified(100);Bacteria_unclassified(100);Bacteria_unclassified(100);Bacteria_unclassified(100);
1262	Otu001262	Bacteria(100);Bacteria_unclassified(100);Bacteria_unclassified(100);Bacteria_unclassified(100);Bacteria_unclassified(100);Bacteria_unclassified(100);
1263	Otu001263	Bacteria(100);"Verrucomicrobia"(100);Opitutae(100);Opitutales(100);Opitutaceae(100);Opitutus(100);
1264	Otu001264	Bacteria(100);"Bacteroidetes"(100);"Bacteroidetes"_unclassified(100);"Bacteroidetes"_unclassified(100);"Bacteroidetes"_unclassified(100);"Bacteroidetes"_unclassified(100);
1265	Otu001265	Bacteria(100);Bacteria_unclassified(100);Bacteria_unclassified(100);Bacteria_unclassified(100);Bacteria_unclassified(100);Bacteria_unclassified(100);
1266	Otu001266	Bacteria(100);"Actinobacteria"(100);Actinobacteria(100);Actinobacteria_unclassified(100);Actinobacteria_unclassified(100);Actinobacteria_unclassified(100);
1267	Otu001267	Bacteria(100);"Planctomycetes"(100);"Planctomycetacia"(100);Planctomycetales(100);Planctomycetaceae(100);Planctomycetaceae_unclassified(89);
1268	Otu001268	Bacteria(100);"Planctomycetes"(100);"Planctomycetacia"(100);Planctomycetales(100);Planctomycetaceae(100);Planctomycetaceae_unclassified(100);
1269	Otu001269	Bacteria(100);"Proteobacteria"(100);Alphaproteobacteria(100);Alphaproteobacteria_unclassified(100);Alphaproteobacteria_unclassified(100);Alphaproteobacteria_unclassified(100);
1270	Otu001270	Bacteria(100);"Planctomycetes"(100);"Planctomycetacia"(100);Planctomycetales(100);Planctomycetaceae(100);Planctomycetaceae_unclassified(100);
1271	Otu001271	Bacteria(100);"Planctomycetes"(100);"Planctomycetacia"(100);Planctomycetales(100);Planctomycetaceae(100);Planctomycetaceae_unclassified(100);
1272	Otu001272	Bacteria(100);Bacteria_unclassified(100);Bacteria_unclassified(100);Bacteria_unclassified(100);Bacteria_unclassified(100);Bacteria_unclassified(100);
1273	Otu001273	Bacteria(100);"Acidobacteria"(100);Acidobacteria_Gp6(100);Acidobacteria_Gp6_order_incertae_sedis(100);Acidobacteria_Gp6_family_incertae_sedis(100);Gp6(100);
1274	Otu001274	Bacteria(100);"Proteobacteria"(100);Alphaproteobacteria(100);Rhizobiales(100);Methylobacteriaceae(100);Methylobacterium(100);
1275	Otu001275	Bacteria(100);"Proteobacteria"(100);Betaproteobacteria(100);Betaproteobacteria_unclassified(100);Betaproteobacteria_unclassified(100);Betaproteobacteria_unclassified(100);
1276	Otu001276	Bacteria(100);"Acidobacteria"(100);Acidobacteria_Gp6(100);Acidobacteria_Gp6_order_incertae_sedis(100);Acidobacteria_Gp6_family_incertae_sedis(100);Gp6(100);
1277	Otu001277	Bacteria(100);"Gemmatimonadetes"(100);Gemmatimonadetes(100);Gemmatimonadales(100);Gemmatimonadaceae(100);Gemmatimonas(100);
1278	Otu001278	Bacteria(100);Bacteria_unclassified(100);Bacteria_unclassified(100);Bacteria_unclassified(100);Bacteria_unclassified(100);Bacteria_unclassified(100);
1279	Otu001279	Bacteria(100);Bacteria_unclassified(100);Bacteria_unclassified(100);Bacteria_unclassified(100);Bacteria_unclassified(100);Bacteria_unclassified(100);
1280	Otu001280	Bacteria(100);Bacteria_unclassified(100);Bacteria_unclassified(100);Bacteria_unclassified(100);Bacteria_unclassified(100);Bacteria_unclassified(100);
1281	Otu001281	Bacteria(100);"Nitrospira"(100);"Nitrospira"(100);"Nitrospirales"(100);"Nitrospiraceae"(100);Nitrospira(100);
1282	Otu001282	Bacteria(100);Bacteria_unclassified(100);Bacteria_unclassified(100);Bacteria_unclassified(100);Bacteria_unclassified(100);Bacteria_unclassified(100);
1283	Otu001283	Bacteria(100);"Chlamydiae"(100);Chlamydiae(100);Chlamydiales(100);Parachlamydiaceae(100);Neochlamydia(100);
1284	Otu001284	Bacteria(100);"Acidobacteria"(100);Acidobacteria_Gp7(100);Acidobacteria_Gp7_order_incertae_sedis(100);Acidobacteria_Gp7_family_incertae_sedis(100);Gp7(100);
1285	Otu001285	Bacteria(100);"Proteobacteria"(100);Gammaproteobacteria(100);Xanthomonadales(100);Xanthomonadaceae(100);Dokdonella(100);
1286	Otu001286	Bacteria(100);"Planctomycetes"(100);"Planctomycetacia"(100);Planctomycetales(100);Planctomycetaceae(100);Planctomycetaceae_unclassified(82);
1287	Otu001287	Bacteria(100);Bacteria_unclassified(100);Bacteria_unclassified(100);Bacteria_unclassified(100);Bacteria_unclassified(100);Bacteria_unclassified(100);
1288	Otu001288	Bacteria(100);"Planctomycetes"(100);"Planctomycetacia"(100);Planctomycetales(100);Planctomycetaceae(100);Planctomycetaceae_unclassified(100);
1289	Otu001289	Bacteria(100);"Acidobacteria"(100);Holophagae(100);Holophagales(100);Holophagaceae(100);Geothrix(100);
1290	Otu001290	Bacteria(100);"Planctomycetes"(100);"Planctomycetacia"(100);Planctomycetales(100);Planctomycetaceae(100);Planctomycetaceae_unclassified(99);
1291	Otu001291	Bacteria(100);"Planctomycetes"(100);"Planctomycetacia"(100);Planctomycetales(100);Planctomycetaceae(100);Planctomycetaceae_unclassified(98);
1292	Otu001292	Bacteria(100);Bacteria_unclassified(100);Bacteria_unclassified(100);Bacteria_unclassified(100);Bacteria_unclassified(100);Bacteria_unclassified(100);
1293	Otu001293	Bacteria(100);"Planctomycetes"(100);"Planctomycetacia"(100);Planctomycetales(100);Planctomycetaceae(100);Planctomyces(98);
1294	Otu001294	Bacteria(100);"Chloroflexi"(100);Ktedonobacteria(100);Ktedonobacterales(100);Ktedonobacteraceae(100);Ktedonobacter(100);
1295	Otu001295	Bacteria(100);Bacteria_unclassified(100);Bacteria_unclassified(100);Bacteria_unclassified(100);Bacteria_unclassified(100);Bacteria_unclassified(100);
1296	Otu001296	Bacteria(100);"Acidobacteria"(100);Acidobacteria_Gp6(100);Acidobacteria_Gp6_order_incertae_sedis(100);Acidobacteria_Gp6_family_incertae_sedis(100);Gp6(100);
1297	Otu001297	Bacteria(100);Bacteria_unclassified(100);Bacteria_unclassified(100);Bacteria_unclassified(100);Bacteria_unclassified(100);Bacteria_unclassified(100);
1298	Otu001298	Bacteria(100);Bacteria_unclassified(100);Bacteria_unclassified(100);Bacteria_unclassified(100);Bacteria_unclassified(100);Bacteria_unclassified(100);
1299	Otu001299	Bacteria(100);"Bacteroidetes"(100);"Sphingobacteria"(100);"Sphingobacteriales"(100);Sphingobacteriaceae(100);Mucilaginibacter(100);
1300	Otu001300	Bacteria(100);"Proteobacteria"(100);Deltaproteobacteria(100);Bdellovibrionales(100);Bdellovibrionaceae(100);Vampirovibrio(100);
1301	Otu001301	Bacteria(100);"Chloroflexi"(100);"Chloroflexi"(100);"Herpetosiphonales"(100);"Herpetosiphonaceae"(100);Herpetosiphon(100);
1302	Otu001302	Bacteria(100);"Acidobacteria"(100);Acidobacteria_Gp3(100);Acidobacteria_Gp3_order_incertae_sedis(100);Acidobacteria_Gp3_family_incertae_sedis(100);Gp3(100);
1303	Otu001303	Bacteria(100);"Proteobacteria"(100);Gammaproteobacteria(100);Xanthomonadales(100);Xanthomonadaceae(100);Lysobacter(100);
1304	Otu001304	Bacteria(100);"Proteobacteria"(100);Betaproteobacteria(100);Burkholderiales(100);Oxalobacteraceae(100);Collimonas(100);
1305	Otu001305	Bacteria(100);"Bacteroidetes"(100);"Sphingobacteria"(100);"Sphingobacteriales"(100);Sphingobacteriaceae(100);Mucilaginibacter(100);
1306	Otu001306	Bacteria(100);"Acidobacteria"(100);Acidobacteria_Gp1(100);Acidobacteria_Gp1_order_incertae_sedis(100);Acidobacteria_Gp1_family_incertae_sedis(100);Gp1(100);
1307	Otu001307	Bacteria(100);"Planctomycetes"(100);"Planctomycetacia"(100);Planctomycetales(100);Planctomycetaceae(100);Planctomycetaceae_unclassified(100);
1308	Otu001308	Bacteria(100);"Verrucomicrobia"(100);Spartobacteria(100);Spartobacteria_order_incertae_sedis(100);Spartobacteria_family_incertae_sedis(100);Spartobacteria_genera_incertae_sedis(100);
1309	Otu001309	Bacteria(100);"Acidobacteria"(100);Acidobacteria_Gp6(100);Acidobacteria_Gp6_order_incertae_sedis(100);Acidobacteria_Gp6_family_incertae_sedis(100);Gp6(100);
1310	Otu001310	Bacteria(100);"Planctomycetes"(100);"Planctomycetacia"(100);Planctomycetales(100);Planctomycetaceae(100);Planctomycetaceae_unclassified(70);
1311	Otu001311	Bacteria(100);"Proteobacteria"(100);Deltaproteobacteria(100);Bdellovibrionales(100);Bdellovibrionaceae(100);Bdellovibrio(100);
1312	Otu001312	Bacteria(100);"Proteobacteria"(100);Gammaproteobacteria(100);Xanthomonadales(100);Xanthomonadaceae(100);Frateuria(60);
1313	Otu001313	Bacteria(100);Firmicutes(100);Firmicutes_unclassified(100);Firmicutes_unclassified(100);Firmicutes_unclassified(100);Firmicutes_unclassified(100);
1314	Otu001314	Bacteria(100);"Acidobacteria"(100);Acidobacteria_Gp6(100);Acidobacteria_Gp6_order_incertae_sedis(100);Acidobacteria_Gp6_family_incertae_sedis(100);Gp6(100);
1315	Otu001315	Bacteria(100);"Proteobacteria"(100);Deltaproteobacteria(100);Myxococcales(100);Polyangiaceae(100);Polyangiaceae_unclassified(99);
1316	Otu001316	Bacteria(100);"Proteobacteria"(100);Alphaproteobacteria(100);Rhodospirillales(100);Acetobacteraceae(100);Acetobacteraceae_unclassified(97);
1317	Otu001317	Bacteria(100);"Bacteroidetes"(100);"Sphingobacteria"(100);"Sphingobacteriales"(100);Chitinophagaceae(100);Chitinophagaceae_unclassified(98);
1318	Otu001318	Bacteria(100);"Bacteroidetes"(100);"Bacteroidetes"_unclassified(100);"Bacteroidetes"_unclassified(100);"Bacteroidetes"_unclassified(100);"Bacteroidetes"_unclassified(100);
1319	Otu001319	Bacteria(100);Bacteria_unclassified(100);Bacteria_unclassified(100);Bacteria_unclassified(100);Bacteria_unclassified(100);Bacteria_unclassified(100);
1320	Otu001320	Bacteria(100);"Planctomycetes"(100);"Planctomycetacia"(100);Planctomycetales(100);Planctomycetaceae(100);Planctomycetaceae_unclassified(100);
1321	Otu001321	Bacteria(100);"Proteobacteria"(100);Betaproteobacteria(100);Betaproteobacteria_unclassified(100);Betaproteobacteria_unclassified(100);Betaproteobacteria_unclassified(100);
1322	Otu001322	Bacteria(100);"Planctomycetes"(100);"Planctomycetacia"(100);Planctomycetales(100);Planctomycetaceae(100);Planctomycetaceae_unclassified(100);
1323	Otu001323	Bacteria(100);"Proteobacteria"(100);Betaproteobacteria(100);Burkholderiales(100);Burkholderiales_incertae_sedis(54);Burkholderiales_incertae_sedis_unclassified(54);
1324	Otu001324	Bacteria(100);"Planctomycetes"(100);"Planctomycetacia"(100);Planctomycetales(100);Planctomycetaceae(100);Planctomycetaceae_unclassified(86);
1325	Otu001325	Bacteria(100);"Chlamydiae"(100);Chlamydiae(100);Chlamydiales(100);Parachlamydiaceae(100);Parachlamydiaceae_unclassified(98);
1326	Otu001326	Bacteria(100);Bacteria_unclassified(100);Bacteria_unclassified(100);Bacteria_unclassified(100);Bacteria_unclassified(100);Bacteria_unclassified(100);
1327	Otu001327	Bacteria(100);"Planctomycetes"(100);"Planctomycetacia"(100);Planctomycetales(100);Planctomycetaceae(100);Singulisphaera(100);
1328	Otu001328	Bacteria(100);Bacteria_unclassified(100);Bacteria_unclassified(100);Bacteria_unclassified(100);Bacteria_unclassified(100);Bacteria_unclassified(100);
1329	Otu001329	Bacteria(100);"Actinobacteria"(100);Actinobacteria(100);Actinobacteria_unclassified(100);Actinobacteria_unclassified(100);Actinobacteria_unclassified(100);
1330	Otu001330	Bacteria(100);Bacteria_unclassified(100);Bacteria_unclassified(100);Bacteria_unclassified(100);Bacteria_unclassified(100);Bacteria_unclassified(100);
1331	Otu001331	Bacteria(100);"Acidobacteria"(100);Acidobacteria_Gp7(100);Acidobacteria_Gp7_order_incertae_sedis(100);Acidobacteria_Gp7_family_incertae_sedis(100);Gp7(100);
1332	Otu001332	Bacteria(100);"Bacteroidetes"(100);"Sphingobacteria"(100);"Sphingobacteriales"(100);Sphingobacteriaceae(100);Mucilaginibacter(100);
1333	Otu001333	Bacteria(100);"Proteobacteria"(100);Gammaproteobacteria(100);Xanthomonadales(100);Xanthomonadaceae(100);Rudaea(99);
1334	Otu001334	Bacteria(100);"Planctomycetes"(100);"Planctomycetacia"(100);Planctomycetales(100);Planctomycetaceae(100);Singulisphaera(100);
1335	Otu001335	Bacteria(100);"Acidobacteria"(100);Acidobacteria_Gp5(100);Acidobacteria_Gp5_order_incertae_sedis(100);Acidobacteria_Gp5_family_incertae_sedis(100);Gp5(100);
1336	Otu001336	Bacteria(100);Bacteria_unclassified(100);Bacteria_unclassified(100);Bacteria_unclassified(100);Bacteria_unclassified(100);Bacteria_unclassified(100);
1337	Otu001337	Bacteria(100);"Actinobacteria"(100);Actinobacteria(100);Actinobacteria_unclassified(100);Actinobacteria_unclassified(100);Actinobacteria_unclassified(100);
1338	Otu001338	Bacteria(100);"Chloroflexi"(100);Ktedonobacteria(100);Ktedonobacterales(100);Ktedonobacteraceae(81);Ktedonobacter(81);
1339	Otu001339	Bacteria(100);Bacteria_unclassified(100);Bacteria_unclassified(100);Bacteria_unclassified(100);Bacteria_unclassified(100);Bacteria_unclassified(100);
1340	Otu001340	Bacteria(100);"Verrucomicrobia"(100);Subdivision3(100);Subdivision3_order_incertae_sedis(100);Subdivision3_family_incertae_sedis(100);3_genus_incertae_sedis(100);
1341	Otu001341	Bacteria(100);"Chloroflexi"(100);Caldilineae(100);Caldilineales(100);Caldilineaceae(100);Caldilinea(100);
1342	Otu001342	Bacteria(100);"Proteobacteria"(100);Gammaproteobacteria(100);Xanthomonadales(100);Xanthomonadaceae(100);Xanthomonadaceae_unclassified(100);
1343	Otu001343	Bacteria(100);"Proteobacteria"(100);Deltaproteobacteria(100);Myxococcales(100);Myxococcales_unclassified(100);Myxococcales_unclassified(100);
1344	Otu001344	Bacteria(100);"Proteobacteria"(100);Deltaproteobacteria(100);Myxococcales(100);Myxococcales_unclassified(100);Myxococcales_unclassified(100);
1345	Otu001345	Bacteria(100);"Planctomycetes"(100);"Planctomycetacia"(100);Planctomycetales(100);Planctomycetaceae(100);Planctomycetaceae_unclassified(100);
1346	Otu001346	Bacteria(100);"Bacteroidetes"(100);"Sphingobacteria"(100);"Sphingobacteriales"(100);Chitinophagaceae(100);Niastella(100);
1347	Otu001347	Bacteria(100);"Planctomycetes"(100);"Planctomycetacia"(100);Planctomycetales(100);Planctomycetaceae(100);Planctomyces(100);
1348	Otu001348	Bacteria(100);"Proteobacteria"(100);Deltaproteobacteria(100);Myxococcales(100);Nannocystaceae(100);Enhygromyxa(100);
1349	Otu001349	Bacteria(100);"Actinobacteria"(100);Actinobacteria(100);Actinomycetales(100);Nocardiaceae(100);Rhodococcus(100);
1350	Otu001350	Bacteria(100);"Bacteroidetes"(100);"Bacteroidetes"_incertae_sedis_class_incertae_sedis(100);"Bacteroidetes"_incertae_sedis_order_incertae_sedis(100);"Bacteroidetes"_incertae_sedis_family_incertae_sedis(100);Ohtaekwangia(100);
1351	Otu001351	Bacteria(100);"Chloroflexi"(100);Ktedonobacteria(100);Ktedonobacterales(100);Ktedonobacterales_unclassified(100);Ktedonobacterales_unclassified(100);
1352	Otu001352	Bacteria(100);"Planctomycetes"(100);"Planctomycetacia"(100);Planctomycetales(100);Planctomycetaceae(100);Planctomyces(100);
1353	Otu001353	Bacteria(100);Bacteria_unclassified(100);Bacteria_unclassified(100);Bacteria_unclassified(100);Bacteria_unclassified(100);Bacteria_unclassified(100);
1354	Otu001354	Bacteria(100);"Bacteroidetes"(100);"Bacteroidetes"_incertae_sedis_class_incertae_sedis(100);"Bacteroidetes"_incertae_sedis_order_incertae_sedis(100);"Bacteroidetes"_incertae_sedis_family_incertae_sedis(100);Ohtaekwangia(100);
1355	Otu001355	Bacteria(100);"Verrucomicrobia"(100);Verrucomicrobiae(100);Verrucomicrobiales(100);Verrucomicrobiaceae(100);Verrucomicrobium(98);
1356	Otu001356	Bacteria(100);"Proteobacteria"(100);Betaproteobacteria(100);Burkholderiales(100);Burkholderiales_unclassified(100);Burkholderiales_unclassified(100);
1357	Otu001357	Bacteria(100);Bacteria_unclassified(100);Bacteria_unclassified(100);Bacteria_unclassified(100);Bacteria_unclassified(100);Bacteria_unclassified(100);
1358	Otu001358	Bacteria(100);"Bacteroidetes"(100);"Sphingobacteria"(100);"Sphingobacteriales"(100);Chitinophagaceae(100);Chitinophagaceae_unclassified(100);
1359	Otu001359	Bacteria(100);Bacteria_unclassified(100);Bacteria_unclassified(100);Bacteria_unclassified(100);Bacteria_unclassified(100);Bacteria_unclassified(100);
1360	Otu001360	Bacteria(100);"Acidobacteria"(100);"Acidobacteria"_unclassified(100);"Acidobacteria"_unclassified(100);"Acidobacteria"_unclassified(100);"Acidobacteria"_unclassified(100);
1361	Otu001361	Bacteria(100);"Acidobacteria"(100);Acidobacteria_Gp2(100);Acidobacteria_Gp2_order_incertae_sedis(100);Acidobacteria_Gp2_family_incertae_sedis(100);Gp2(100);
1362	Otu001362	Bacteria(100);"Verrucomicrobia"(100);Spartobacteria(100);Spartobacteria_order_incertae_sedis(100);Spartobacteria_family_incertae_sedis(100);Spartobacteria_genera_incertae_sedis(100);
1363	Otu001363	Bacteria(100);"Actinobacteria"(100);Actinobacteria(100);Actinobacteria_unclassified(100);Actinobacteria_unclassified(100);Actinobacteria_unclassified(100);
1364	Otu001364	Bacteria(100);Bacteria_unclassified(100);Bacteria_unclassified(100);Bacteria_unclassified(100);Bacteria_unclassified(100);Bacteria_unclassified(100);
1365	Otu001365	Bacteria(100);"Acidobacteria"(100);Acidobacteria_Gp7(100);Acidobacteria_Gp7_order_incertae_sedis(100);Acidobacteria_Gp7_family_incertae_sedis(100);Gp7(100);
1366	Otu001366	Bacteria(100);"Proteobacteria"(100);Alphaproteobacteria(100);Rhizobiales(100);Rhizobiales_unclassified(99);Rhizobiales_unclassified(99);
1367	Otu001367	Bacteria(100);Bacteria_unclassified(100);Bacteria_unclassified(100);Bacteria_unclassified(100);Bacteria_unclassified(100);Bacteria_unclassified(100);
1368	Otu001368	Bacteria(100);"Proteobacteria"(100);Betaproteobacteria(100);Rhodocyclales(100);Rhodocyclaceae(100);Rhodocyclaceae_unclassified(100);
1369	Otu001369	Bacteria(100);Firmicutes(100);Clostridia(100);Clostridiales(100);Clostridiaceae_1(100);Clostridium_sensu_stricto(98);
1370	Otu001370	Bacteria(100);Bacteria_unclassified(100);Bacteria_unclassified(100);Bacteria_unclassified(100);Bacteria_unclassified(100);Bacteria_unclassified(100);
1371	Otu001371	Bacteria(100);"Acidobacteria"(100);Acidobacteria_Gp5(100);Acidobacteria_Gp5_order_incertae_sedis(100);Acidobacteria_Gp5_family_incertae_sedis(100);Gp5(100);
1372	Otu001372	Bacteria(100);"Proteobacteria"(100);Alphaproteobacteria(100);Rhodospirillales(100);Rhodospirillaceae(100);Azospirillum(100);
1373	Otu001373	Bacteria(100);"Acidobacteria"(100);Acidobacteria_Gp1(100);Acidobacteria_Gp1_order_incertae_sedis(100);Acidobacteria_Gp1_family_incertae_sedis(100);Gp1(100);
1374	Otu001374	Bacteria(100);Firmicutes(100);Negativicutes(100);Selenomonadales(100);Veillonellaceae(100);Acetonema(100);
1375	Otu001375	Bacteria(100);"Planctomycetes"(100);"Planctomycetacia"(100);Planctomycetales(100);Planctomycetaceae(100);Gemmata(87);
1376	Otu001376	Bacteria(100);"Chloroflexi"(100);Thermomicrobia(100);Sphaerobacterales(100);Sphaerobacteraceae(100);Sphaerobacter(100);
1377	Otu001377	Bacteria(100);Bacteria_unclassified(100);Bacteria_unclassified(100);Bacteria_unclassified(100);Bacteria_unclassified(100);Bacteria_unclassified(100);
1378	Otu001378	Bacteria(100);Bacteria_unclassified(100);Bacteria_unclassified(100);Bacteria_unclassified(100);Bacteria_unclassified(100);Bacteria_unclassified(100);
1379	Otu001379	Bacteria(100);"Acidobacteria"(100);Acidobacteria_Gp3(100);Acidobacteria_Gp3_order_incertae_sedis(100);Acidobacteria_Gp3_family_incertae_sedis(100);Gp3(100);
1380	Otu001380	Bacteria(100);"Proteobacteria"(100);Alphaproteobacteria(100);Rhodospirillales(100);Rhodospirillales_unclassified(100);Rhodospirillales_unclassified(100);
1381	Otu001381	Bacteria(100);"Proteobacteria"(100);Alphaproteobacteria(100);Rhodospirillales(100);Rhodospirillales_unclassified(100);Rhodospirillales_unclassified(100);
1382	Otu001382	Bacteria(100);"Planctomycetes"(100);"Planctomycetacia"(100);Planctomycetales(100);Planctomycetaceae(100);Planctomycetaceae_unclassified(100);
1383	Otu001383	Bacteria(100);"Chloroflexi"(100);"Chloroflexi"(100);"Herpetosiphonales"(100);"Herpetosiphonaceae"(100);Herpetosiphon(100);
1384	Otu001384	Bacteria(100);Firmicutes(100);Bacilli(100);Bacillales(100);Bacillaceae_1(100);Bacillus(100);
1385	Otu001385	Bacteria(100);"Proteobacteria"(100);Gammaproteobacteria(100);Xanthomonadales(100);Xanthomonadaceae(100);Lysobacter(91);
1386	Otu001386	Bacteria(100);"Acidobacteria"(100);Acidobacteria_Gp7(100);Acidobacteria_Gp7_order_incertae_sedis(100);Acidobacteria_Gp7_family_incertae_sedis(100);Gp7(100);
1387	Otu001387	Bacteria(100);"Proteobacteria"(100);Gammaproteobacteria(100);Gammaproteobacteria_unclassified(100);Gammaproteobacteria_unclassified(100);Gammaproteobacteria_unclassified(100);
1388	Otu001388	Bacteria(100);"Proteobacteria"(100);Alphaproteobacteria(100);Alphaproteobacteria_order_incertae_sedis(100);Alphaproteobacteria_family_incertae_sedis(100);Rhizomicrobium(100);
1389	Otu001389	Bacteria(100);"Planctomycetes"(100);"Planctomycetacia"(100);Planctomycetales(100);Planctomycetaceae(100);Planctomycetaceae_unclassified(100);
1390	Otu001390	Bacteria(100);"Chloroflexi"(100);Anaerolineae(100);Anaerolineales(100);Anaerolineaceae(100);Anaerolineaceae_unclassified(100);
1391	Otu001391	Bacteria(100);"Planctomycetes"(100);"Planctomycetacia"(100);Planctomycetales(100);Planctomycetaceae(100);Planctomyces(100);
1392	Otu001392	Bacteria(100);"Proteobacteria"(100);Betaproteobacteria(100);Betaproteobacteria_unclassified(100);Betaproteobacteria_unclassified(100);Betaproteobacteria_unclassified(100);
1393	Otu001393	Bacteria(100);Bacteria_unclassified(100);Bacteria_unclassified(100);Bacteria_unclassified(100);Bacteria_unclassified(100);Bacteria_unclassified(100);
1394	Otu001394	Bacteria(100);"Planctomycetes"(100);"Planctomycetacia"(100);Planctomycetales(100);Planctomycetaceae(100);Planctomycetaceae_unclassified(100);
1395	Otu001395	Bacteria(100);"Acidobacteria"(100);Acidobacteria_Gp16(100);Acidobacteria_Gp16_order_incertae_sedis(100);Acidobacteria_Gp16_family_incertae_sedis(100);Gp16(100);
1396	Otu001396	Bacteria(100);"Proteobacteria"(100);Gammaproteobacteria(100);Gammaproteobacteria_unclassified(100);Gammaproteobacteria_unclassified(100);Gammaproteobacteria_unclassified(100);
1397	Otu001397	Bacteria(100);Bacteria_unclassified(100);Bacteria_unclassified(100);Bacteria_unclassified(100);Bacteria_unclassified(100);Bacteria_unclassified(100);
1398	Otu001398	Bacteria(100);"Verrucomicrobia"(100);Subdivision3(100);Subdivision3_order_incertae_sedis(100);Subdivision3_family_incertae_sedis(100);3_genus_incertae_sedis(100);
1399	Otu001399	Bacteria(100);"Proteobacteria"(100);Alphaproteobacteria(100);Rhodospirillales(100);Rhodospirillales_unclassified(54);Rhodospirillales_unclassified(54);
1400	Otu001400	Bacteria(100);"Planctomycetes"(100);"Planctomycetacia"(100);Planctomycetales(100);Planctomycetaceae(100);Singulisphaera(100);
1401	Otu001401	Bacteria(100);"Planctomycetes"(100);"Planctomycetacia"(100);Planctomycetales(100);Planctomycetaceae(100);Zavarzinella(100);
1402	Otu001402	Bacteria(100);Bacteria_unclassified(100);Bacteria_unclassified(100);Bacteria_unclassified(100);Bacteria_unclassified(100);Bacteria_unclassified(100);
1403	Otu001403	Bacteria(100);"Proteobacteria"(100);Deltaproteobacteria(100);Myxococcales(100);Myxococcales_unclassified(98);Myxococcales_unclassified(98);
1404	Otu001404	Bacteria(100);"Chloroflexi"(100);Thermomicrobia(100);Sphaerobacterales(100);Sphaerobacteraceae(100);Sphaerobacter(100);
1405	Otu001405	Bacteria(100);"Proteobacteria"(100);Deltaproteobacteria(100);Myxococcales(100);Polyangiaceae(99);Polyangiaceae_unclassified(74);
1406	Otu001406	Bacteria(100);"Actinobacteria"(100);Actinobacteria(100);Actinomycetales(100);Nocardiaceae(100);Nocardia(100);
1407	Otu001407	Bacteria(100);"Bacteroidetes"(100);"Sphingobacteria"(100);"Sphingobacteriales"(100);Chitinophagaceae(100);Chitinophagaceae_unclassified(100);
1408	Otu001408	Bacteria(100);"Proteobacteria"(100);Alphaproteobacteria(100);Caulobacterales(100);Caulobacteraceae(100);Brevundimonas(100);
1409	Otu001409	Bacteria(100);"Acidobacteria"(100);Acidobacteria_Gp4(100);Acidobacteria_Gp4_order_incertae_sedis(100);Acidobacteria_Gp4_family_incertae_sedis(100);Gp4(100);
1410	Otu001410	Bacteria(100);"Acidobacteria"(100);Acidobacteria_Gp1(100);Acidobacteria_Gp1_order_incertae_sedis(100);Acidobacteria_Gp1_family_incertae_sedis(100);Gp1(100);
1411	Otu001411	Bacteria(100);Bacteria_unclassified(100);Bacteria_unclassified(100);Bacteria_unclassified(100);Bacteria_unclassified(100);Bacteria_unclassified(100);
1412	Otu001412	Bacteria(100);"Planctomycetes"(100);"Planctomycetacia"(100);Planctomycetales(100);Planctomycetaceae(100);Planctomycetaceae_unclassified(100);
1413	Otu001413	Bacteria(100);"Planctomycetes"(100);"Planctomycetacia"(100);Planctomycetales(100);Planctomycetaceae(100);Planctomycetaceae_unclassified(100);
1414	Otu001414	Bacteria(100);Bacteria_unclassified(100);Bacteria_unclassified(100);Bacteria_unclassified(100);Bacteria_unclassified(100);Bacteria_unclassified(100);
1415	Otu001415	Bacteria(100);"Gemmatimonadetes"(100);Gemmatimonadetes(100);Gemmatimonadales(100);Gemmatimonadaceae(100);Gemmatimonas(100);
1416	Otu001416	Bacteria(100);"Acidobacteria"(100);Acidobacteria_Gp5(100);Acidobacteria_Gp5_order_incertae_sedis(100);Acidobacteria_Gp5_family_incertae_sedis(100);Gp5(100);
1417	Otu001417	Bacteria(100);"Proteobacteria"(100);Deltaproteobacteria(100);Myxococcales(100);Myxococcales_unclassified(92);Myxococcales_unclassified(92);
1418	Otu001418	Bacteria(100);"Proteobacteria"(100);Deltaproteobacteria(100);Myxococcales(100);Myxococcales_unclassified(92);Myxococcales_unclassified(92);
1419	Otu001419	Bacteria(100);"Proteobacteria"(100);Alphaproteobacteria(100);Rhizobiales(100);Rhizobiales_unclassified(94);Rhizobiales_unclassified(94);
1420	Otu001420	Bacteria(100);"Bacteroidetes"(100);Flavobacteria(100);"Flavobacteriales"(100);Flavobacteriaceae(100);Flavobacterium(100);
1421	Otu001421	Bacteria(100);"Planctomycetes"(100);"Planctomycetacia"(100);Planctomycetales(100);Planctomycetaceae(100);Planctomycetaceae_unclassified(100);
1422	Otu001422	Bacteria(100);"Proteobacteria"(100);Alphaproteobacteria(100);Sphingomonadales(100);Sphingomonadaceae(100);Sphingomonadaceae_unclassified(100);
1423	Otu001423	Bacteria(100);"Bacteroidetes"(100);"Sphingobacteria"(100);"Sphingobacteriales"(100);Chitinophagaceae(100);Chitinophagaceae_unclassified(61);
1424	Otu001424	Bacteria(100);"Planctomycetes"(100);"Planctomycetacia"(100);Planctomycetales(100);Planctomycetaceae(100);Planctomycetaceae_unclassified(100);
1425	Otu001425	Bacteria(100);"Acidobacteria"(100);Acidobacteria_Gp6(100);Acidobacteria_Gp6_order_incertae_sedis(100);Acidobacteria_Gp6_family_incertae_sedis(100);Gp6(100);
1426	Otu001426	Bacteria(100);"Bacteroidetes"(100);"Sphingobacteria"(100);"Sphingobacteriales"(100);Chitinophagaceae(100);Chitinophagaceae_unclassified(100);
1427	Otu001427	Bacteria(100);"Actinobacteria"(100);Actinobacteria(100);Acidimicrobiales(100);"Acidimicrobineae"_incertae_sedis(71);Aciditerrimonas(71);
1428	Otu001428	Bacteria(100);"Proteobacteria"(100);Betaproteobacteria(100);Burkholderiales(100);Burkholderiales_incertae_sedis(96);Piscinibacter(95);
1429	Otu001429	Bacteria(100);"Proteobacteria"(100);Deltaproteobacteria(100);Myxococcales(100);Polyangiaceae(100);Polyangiaceae_unclassified(99);
1430	Otu001430	Bacteria(100);Bacteria_unclassified(100);Bacteria_unclassified(100);Bacteria_unclassified(100);Bacteria_unclassified(100);Bacteria_unclassified(100);
1431	Otu001431	Bacteria(100);"Acidobacteria"(100);Acidobacteria_Gp3(100);Acidobacteria_Gp3_order_incertae_sedis(100);Acidobacteria_Gp3_family_incertae_sedis(100);Gp3(100);
1432	Otu001432	Bacteria(100);"Acidobacteria"(100);Acidobacteria_Gp2(100);Acidobacteria_Gp2_order_incertae_sedis(100);Acidobacteria_Gp2_family_incertae_sedis(100);Gp2(100);
1433	Otu001433	Bacteria(100);Bacteria_unclassified(100);Bacteria_unclassified(100);Bacteria_unclassified(100);Bacteria_unclassified(100);Bacteria_unclassified(100);
1434	Otu001434	Bacteria(100);Bacteria_unclassified(100);Bacteria_unclassified(100);Bacteria_unclassified(100);Bacteria_unclassified(100);Bacteria_unclassified(100);
1435	Otu001435	Bacteria(100);"Proteobacteria"(100);Alphaproteobacteria(100);Rhizobiales(100);Methylobacteriaceae(100);Methylobacteriaceae_unclassified(51);
1436	Otu001436	Bacteria(100);"Bacteroidetes"(100);"Sphingobacteria"(100);"Sphingobacteriales"(100);Chitinophagaceae(100);Lacibacter(100);
1437	Otu001437	Bacteria(100);"Acidobacteria"(100);Acidobacteria_Gp6(100);Acidobacteria_Gp6_order_incertae_sedis(100);Acidobacteria_Gp6_family_incertae_sedis(100);Gp6(100);
1438	Otu001438	Bacteria(100);"Proteobacteria"(100);Deltaproteobacteria(100);Myxococcales(100);Myxococcales_unclassified(95);Myxococcales_unclassified(95);
1439	Otu001439	Bacteria(100);"Chloroflexi"(100);Ktedonobacteria(100);Ktedonobacterales(100);Ktedonobacterales_unclassified(100);Ktedonobacterales_unclassified(100);
1440	Otu001440	Bacteria(100);Bacteria_unclassified(100);Bacteria_unclassified(100);Bacteria_unclassified(100);Bacteria_unclassified(100);Bacteria_unclassified(100);
1441	Otu001441	Bacteria(100);"Actinobacteria"(100);Actinobacteria(100);Actinomycetales(100);Pseudonocardiaceae(100);Actinophytocola(99);
1442	Otu001442	Bacteria(100);"Acidobacteria"(100);Acidobacteria_Gp4(100);Acidobacteria_Gp4_order_incertae_sedis(100);Acidobacteria_Gp4_family_incertae_sedis(100);Gp4(100);
1443	Otu001443	Bacteria(100);"Proteobacteria"(100);Betaproteobacteria(100);Burkholderiales(100);Comamonadaceae(100);Comamonadaceae_unclassified(88);
1444	Otu001444	Bacteria(100);"Verrucomicrobia"(100);Spartobacteria(100);Spartobacteria_order_incertae_sedis(100);Spartobacteria_family_incertae_sedis(100);Spartobacteria_genera_incertae_sedis(100);
1445	Otu001445	Bacteria(100);"Proteobacteria"(100);Betaproteobacteria(100);Burkholderiales(100);Burkholderiales_unclassified(100);Burkholderiales_unclassified(100);
1446	Otu001446	Bacteria(100);"Planctomycetes"(100);"Planctomycetacia"(100);Planctomycetales(100);Planctomycetaceae(100);Planctomycetaceae_unclassified(100);
1447	Otu001447	Bacteria(100);Bacteria_unclassified(100);Bacteria_unclassified(100);Bacteria_unclassified(100);Bacteria_unclassified(100);Bacteria_unclassified(100);
1448	Otu001448	Bacteria(100);"Proteobacteria"(100);Alphaproteobacteria(100);Rhodospirillales(100);Rhodospirillales_unclassified(100);Rhodospirillales_unclassified(100);
1449	Otu001449	Bacteria(100);"Bacteroidetes"(100);"Bacteroidetes"_unclassified(100);"Bacteroidetes"_unclassified(100);"Bacteroidetes"_unclassified(100);"Bacteroidetes"_unclassified(100);
1450	Otu001450	Bacteria(100);Bacteria_unclassified(100);Bacteria_unclassified(100);Bacteria_unclassified(100);Bacteria_unclassified(100);Bacteria_unclassified(100);
1451	Otu001451	Bacteria(100);Bacteria_unclassified(100);Bacteria_unclassified(100);Bacteria_unclassified(100);Bacteria_unclassified(100);Bacteria_unclassified(100);
1452	Otu001452	Bacteria(100);"Acidobacteria"(100);Acidobacteria_Gp4(100);Acidobacteria_Gp4_order_incertae_sedis(100);Acidobacteria_Gp4_family_incertae_sedis(100);Gp4(100);
1453	Otu001453	Bacteria(100);"Proteobacteria"(100);Deltaproteobacteria(100);Myxococcales(100);"Haliangiaceae"(92);Haliangium(92);
1454	Otu001454	Bacteria(100);"Planctomycetes"(100);"Planctomycetacia"(100);Planctomycetales(100);Planctomycetaceae(100);Planctomycetaceae_unclassified(100);
1455	Otu001455	Bacteria(100);"Planctomycetes"(100);"Planctomycetacia"(100);Planctomycetales(100);Planctomycetaceae(100);Singulisphaera(96);
1456	Otu001456	Bacteria(100);"Acidobacteria"(100);Acidobacteria_Gp1(100);Acidobacteria_Gp1_order_incertae_sedis(100);Acidobacteria_Gp1_family_incertae_sedis(100);Gp1(100);
1457	Otu001457	Bacteria(100);"Acidobacteria"(100);Acidobacteria_Gp2(100);Acidobacteria_Gp2_order_incertae_sedis(100);Acidobacteria_Gp2_family_incertae_sedis(100);Gp2(100);
1458	Otu001458	Bacteria(100);"Planctomycetes"(100);"Planctomycetacia"(100);Planctomycetales(100);Planctomycetaceae(100);Planctomycetaceae_unclassified(100);
1459	Otu001459	Bacteria(100);"Verrucomicrobia"(100);Opitutae(100);Opitutales(100);Opitutaceae(100);Opitutus(100);
1460	Otu001460	Bacteria(100);Bacteria_unclassified(100);Bacteria_unclassified(100);Bacteria_unclassified(100);Bacteria_unclassified(100);Bacteria_unclassified(100);
1461	Otu001461	Bacteria(100);"Proteobacteria"(100);Alphaproteobacteria(100);Rhodospirillales(100);Rhodospirillaceae(91);Rhodospirillaceae_unclassified(91);
1462	Otu001462	Bacteria(100);Bacteria_unclassified(100);Bacteria_unclassified(100);Bacteria_unclassified(100);Bacteria_unclassified(100);Bacteria_unclassified(100);
1463	Otu001463	Bacteria(100);"Acidobacteria"(100);Acidobacteria_Gp17(100);Acidobacteria_Gp17_order_incertae_sedis(100);Acidobacteria_Gp17_family_incertae_sedis(100);Gp17(100);
1464	Otu001464	Bacteria(100);"Acidobacteria"(100);Acidobacteria_Gp6(100);Acidobacteria_Gp6_order_incertae_sedis(100);Acidobacteria_Gp6_family_incertae_sedis(100);Gp6(100);
1465	Otu001465	Bacteria(100);Bacteria_unclassified(100);Bacteria_unclassified(100);Bacteria_unclassified(100);Bacteria_unclassified(100);Bacteria_unclassified(100);
1466	Otu001466	Bacteria(100);"Bacteroidetes"(100);"Sphingobacteria"(100);"Sphingobacteriales"(100);Chitinophagaceae(100);Chitinophagaceae_unclassified(100);
1467	Otu001467	Bacteria(100);"Bacteroidetes"(100);"Sphingobacteria"(100);"Sphingobacteriales"(100);Chitinophagaceae(100);Flavisolibacter(96);
1468	Otu001468	Bacteria(100);"Actinobacteria"(100);Actinobacteria(100);Actinomycetales(100);Nocardioidaceae(100);Nocardioides(100);
1469	Otu001469	Bacteria(100);Bacteria_unclassified(100);Bacteria_unclassified(100);Bacteria_unclassified(100);Bacteria_unclassified(100);Bacteria_unclassified(100);
1470	Otu001470	Bacteria(100);"Chlamydiae"(100);Chlamydiae(100);Chlamydiales(100);Chlamydiales_unclassified(99);Chlamydiales_unclassified(99);
1471	Otu001471	Bacteria(100);"Proteobacteria"(100);Betaproteobacteria(100);Burkholderiales(100);Burkholderiales_unclassified(78);Burkholderiales_unclassified(78);
1472	Otu001472	Bacteria(100);"Actinobacteria"(100);Actinobacteria(100);Actinomycetales(100);Microbacteriaceae(100);Agromyces(100);
1473	Otu001473	Bacteria(100);"Planctomycetes"(100);"Planctomycetacia"(100);Planctomycetales(100);Planctomycetaceae(100);Singulisphaera(99);
1474	Otu001474	Bacteria(100);"Acidobacteria"(100);Acidobacteria_Gp13(100);Acidobacteria_Gp13_order_incertae_sedis(100);Acidobacteria_Gp13_family_incertae_sedis(100);Gp13(100);
1475	Otu001475	Bacteria(100);"Proteobacteria"(100);Deltaproteobacteria(100);Myxococcales(100);Polyangiaceae(100);Byssovorax(60);
1476	Otu001476	Bacteria(100);"Actinobacteria"(100);Actinobacteria(100);Actinomycetales(100);Thermomonosporaceae(98);Thermomonosporaceae_unclassified(98);
1477	Otu001477	Bacteria(100);Bacteria_unclassified(100);Bacteria_unclassified(100);Bacteria_unclassified(100);Bacteria_unclassified(100);Bacteria_unclassified(100);
1478	Otu001478	Bacteria(100);"Gemmatimonadetes"(100);Gemmatimonadetes(100);Gemmatimonadales(100);Gemmatimonadaceae(100);Gemmatimonas(100);
1479	Otu001479	Bacteria(100);"Actinobacteria"(100);Actinobacteria(100);Actinomycetales(100);Mycobacteriaceae(97);Mycobacterium(97);
1480	Otu001480	Bacteria(100);Bacteria_unclassified(100);Bacteria_unclassified(100);Bacteria_unclassified(100);Bacteria_unclassified(100);Bacteria_unclassified(100);
1481	Otu001481	Bacteria(100);"Actinobacteria"(100);Actinobacteria(100);Actinobacteria_unclassified(100);Actinobacteria_unclassified(100);Actinobacteria_unclassified(100);
1482	Otu001482	Bacteria(100);"Proteobacteria"(100);Gammaproteobacteria(100);"Enterobacteriales"(100);Enterobacteriaceae(100);Enterobacteriaceae_unclassified(100);
1483	Otu001483	Bacteria(100);"Acidobacteria"(100);Acidobacteria_Gp6(100);Acidobacteria_Gp6_order_incertae_sedis(100);Acidobacteria_Gp6_family_incertae_sedis(100);Gp6(100);
1484	Otu001484	Bacteria(100);"Acidobacteria"(100);Acidobacteria_Gp3(100);Acidobacteria_Gp3_order_incertae_sedis(100);Acidobacteria_Gp3_family_incertae_sedis(100);Gp3(100);
1485	Otu001485	Bacteria(100);"Proteobacteria"(100);Betaproteobacteria(100);Betaproteobacteria_unclassified(100);Betaproteobacteria_unclassified(100);Betaproteobacteria_unclassified(100);
1486	Otu001486	Bacteria(100);Bacteria_unclassified(100);Bacteria_unclassified(100);Bacteria_unclassified(100);Bacteria_unclassified(100);Bacteria_unclassified(100);
1487	Otu001487	Bacteria(100);"Verrucomicrobia"(100);Subdivision3(100);Subdivision3_order_incertae_sedis(100);Subdivision3_family_incertae_sedis(100);3_genus_incertae_sedis(100);
1488	Otu001488	Bacteria(100);Bacteria_unclassified(100);Bacteria_unclassified(100);Bacteria_unclassified(100);Bacteria_unclassified(100);Bacteria_unclassified(100);
1489	Otu001489	Bacteria(100);"Proteobacteria"(100);Alphaproteobacteria(100);Rhodospirillales(100);Acetobacteraceae(100);Acetobacteraceae_unclassified(100);
1490	Otu001490	Bacteria(100);"Bacteroidetes"(100);"Sphingobacteria"(100);"Sphingobacteriales"(100);Sphingobacteriaceae(100);Pedobacter(91);
1491	Otu001491	Bacteria(100);Bacteria_unclassified(100);Bacteria_unclassified(100);Bacteria_unclassified(100);Bacteria_unclassified(100);Bacteria_unclassified(100);
1492	Otu001492	Bacteria(100);"Acidobacteria"(100);Acidobacteria_Gp6(100);Acidobacteria_Gp6_order_incertae_sedis(100);Acidobacteria_Gp6_family_incertae_sedis(100);Gp6(100);
1493	Otu001493	Bacteria(100);"Bacteroidetes"(100);"Sphingobacteria"(100);"Sphingobacteriales"(100);Chitinophagaceae(100);Chitinophagaceae_unclassified(100);
1494	Otu001494	Bacteria(100);"Acidobacteria"(100);Acidobacteria_Gp6(100);Acidobacteria_Gp6_order_incertae_sedis(100);Acidobacteria_Gp6_family_incertae_sedis(100);Gp6(100);
1495	Otu001495	Bacteria(100);"Acidobacteria"(100);Acidobacteria_Gp4(100);Acidobacteria_Gp4_order_incertae_sedis(100);Acidobacteria_Gp4_family_incertae_sedis(100);Gp4(100);
1496	Otu001496	Bacteria(100);"Acidobacteria"(100);Acidobacteria_Gp3(100);Acidobacteria_Gp3_order_incertae_sedis(100);Acidobacteria_Gp3_family_incertae_sedis(100);Gp3(100);
1497	Otu001497	Bacteria(100);Firmicutes(100);Bacilli(100);Bacillales(100);Pasteuriaceae(100);Pasteuria(100);
1498	Otu001498	Bacteria(100);"Proteobacteria"(100);Betaproteobacteria(100);Burkholderiales(100);Burkholderiaceae(100);Burkholderia(100);
1499	Otu001499	Bacteria(100);"Verrucomicrobia"(100);Spartobacteria(100);Spartobacteria_order_incertae_sedis(100);Spartobacteria_family_incertae_sedis(100);Spartobacteria_genera_incertae_sedis(100);
1500	Otu001500	Bacteria(100);"Proteobacteria"(100);Gammaproteobacteria(100);Xanthomonadales(100);Xanthomonadaceae(100);Lysobacter(100);
1501	Otu001501	Bacteria(100);"Planctomycetes"(100);"Planctomycetacia"(100);Planctomycetales(100);Planctomycetaceae(100);Singulisphaera(100);
1502	Otu001502	Bacteria(100);"Chloroflexi"(100);Thermomicrobia(100);Sphaerobacterales(100);Sphaerobacteraceae(100);Sphaerobacter(100);
1503	Otu001503	Bacteria(100);Bacteria_unclassified(100);Bacteria_unclassified(100);Bacteria_unclassified(100);Bacteria_unclassified(100);Bacteria_unclassified(100);
1504	Otu001504	Bacteria(100);"Acidobacteria"(100);Acidobacteria_Gp6(100);Acidobacteria_Gp6_order_incertae_sedis(100);Acidobacteria_Gp6_family_incertae_sedis(100);Gp6(100);
1505	Otu001505	Bacteria(100);"Acidobacteria"(100);Acidobacteria_Gp22(100);Acidobacteria_Gp22_order_incertae_sedis(100);Acidobacteria_Gp22_family_incertae_sedis(100);Gp22(100);
1506	Otu001506	Bacteria(100);"Verrucomicrobia"(100);Subdivision3(100);Subdivision3_order_incertae_sedis(100);Subdivision3_family_incertae_sedis(100);3_genus_incertae_sedis(100);
1507	Otu001507	Bacteria(100);"Actinobacteria"(100);Actinobacteria(100);Actinobacteria_unclassified(100);Actinobacteria_unclassified(100);Actinobacteria_unclassified(100);
1508	Otu001508	Bacteria(100);Bacteria_unclassified(100);Bacteria_unclassified(100);Bacteria_unclassified(100);Bacteria_unclassified(100);Bacteria_unclassified(100);
1509	Otu001509	Bacteria(100);"Acidobacteria"(100);Acidobacteria_Gp22(100);Acidobacteria_Gp22_order_incertae_sedis(100);Acidobacteria_Gp22_family_incertae_sedis(100);Gp22(100);
1510	Otu001510	Bacteria(100);Bacteria_unclassified(100);Bacteria_unclassified(100);Bacteria_unclassified(100);Bacteria_unclassified(100);Bacteria_unclassified(100);
1511	Otu001511	Bacteria(100);"Planctomycetes"(100);"Planctomycetacia"(100);Planctomycetales(100);Planctomycetaceae(100);Gemmata(53);
1512	Otu001512	Bacteria(100);"Proteobacteria"(100);Gammaproteobacteria(100);Xanthomonadales(100);Xanthomonadaceae(100);Xanthomonadaceae_unclassified(100);
1513	Otu001513	Bacteria(100);Bacteria_unclassified(100);Bacteria_unclassified(100);Bacteria_unclassified(100);Bacteria_unclassified(100);Bacteria_unclassified(100);
1514	Otu001514	Bacteria(100);"Proteobacteria"(100);Betaproteobacteria(100);Rhodocyclales(100);Rhodocyclaceae(100);Shinella(100);
1515	Otu001515	Bacteria(100);"Proteobacteria"(100);Deltaproteobacteria(100);Myxococcales(100);Myxococcales_unclassified(88);Myxococcales_unclassified(88);
1516	Otu001516	Bacteria(100);"Chlamydiae"(100);Chlamydiae(100);Chlamydiales(100);Chlamydiales_unclassified(99);Chlamydiales_unclassified(99);
1517	Otu001517	Bacteria(100);Bacteria_unclassified(100);Bacteria_unclassified(100);Bacteria_unclassified(100);Bacteria_unclassified(100);Bacteria_unclassified(100);
1518	Otu001518	Bacteria(100);"Proteobacteria"(100);Gammaproteobacteria(100);Xanthomonadales(100);Xanthomonadaceae(100);Pseudoxanthomonas(100);
1519	Otu001519	Bacteria(100);TM7(100);TM7_class_incertae_sedis(100);TM7_order_incertae_sedis(100);TM7_family_incertae_sedis(100);TM7_genus_incertae_sedis(100);
1520	Otu001520	Bacteria(100);Bacteria_unclassified(100);Bacteria_unclassified(100);Bacteria_unclassified(100);Bacteria_unclassified(100);Bacteria_unclassified(100);
1521	Otu001521	Bacteria(100);TM7(100);TM7_class_incertae_sedis(100);TM7_order_incertae_sedis(100);TM7_family_incertae_sedis(100);TM7_genus_incertae_sedis(100);
1522	Otu001522	Bacteria(100);"Proteobacteria"(100);Alphaproteobacteria(100);Rhizobiales(100);Rhizobiales_unclassified(100);Rhizobiales_unclassified(100);
1523	Otu001523	Bacteria(100);"Actinobacteria"(100);Actinobacteria(100);Solirubrobacterales(100);Solirubrobacterales_unclassified(100);Solirubrobacterales_unclassified(100);
1524	Otu001524	Bacteria(100);"Bacteroidetes"(100);"Sphingobacteria"(100);"Sphingobacteriales"(100);Chitinophagaceae(100);Chitinophagaceae_unclassified(100);
1525	Otu001525	Bacteria(100);Firmicutes(100);Bacilli(100);Bacillales(100);Thermoactinomycetaceae_1(100);Shimazuella(100);
1526	Otu001526	Bacteria(100);"Chloroflexi"(100);Ktedonobacteria(100);Ktedonobacterales(100);Thermosporotrichaceae(89);Thermosporothrix(89);
1527	Otu001527	Bacteria(100);"Proteobacteria"(100);Alphaproteobacteria(100);Rhizobiales(100);Rhizobiales_unclassified(100);Rhizobiales_unclassified(100);
1528	Otu001528	Bacteria(100);"Proteobacteria"(100);Alphaproteobacteria(100);Rhodospirillales(100);Rhodospirillales_unclassified(100);Rhodospirillales_unclassified(100);
1529	Otu001529	Bacteria(100);"Proteobacteria"(100);Betaproteobacteria(100);Burkholderiales(100);Oxalobacteraceae(100);Massilia(70);
1530	Otu001530	Bacteria(100);"Planctomycetes"(100);"Planctomycetacia"(100);Planctomycetales(100);Planctomycetaceae(100);Schlesneria(100);
1531	Otu001531	Bacteria(100);"Gemmatimonadetes"(100);Gemmatimonadetes(100);Gemmatimonadales(100);Gemmatimonadaceae(100);Gemmatimonas(100);
1532	Otu001532	Bacteria(100);Bacteria_unclassified(100);Bacteria_unclassified(100);Bacteria_unclassified(100);Bacteria_unclassified(100);Bacteria_unclassified(100);
1533	Otu001533	Bacteria(100);"Acidobacteria"(100);Acidobacteria_Gp3(100);Acidobacteria_Gp3_order_incertae_sedis(100);Acidobacteria_Gp3_family_incertae_sedis(100);Gp3(100);
1534	Otu001534	Bacteria(100);"Acidobacteria"(100);Acidobacteria_Gp3(100);Acidobacteria_Gp3_order_incertae_sedis(100);Acidobacteria_Gp3_family_incertae_sedis(100);Gp3(100);
1535	Otu001535	Bacteria(100);TM7(100);TM7_class_incertae_sedis(100);TM7_order_incertae_sedis(100);TM7_family_incertae_sedis(100);TM7_genus_incertae_sedis(100);
1536	Otu001536	Bacteria(100);Firmicutes(100);Bacilli(100);Bacillales(100);Bacillaceae_1(100);Bacillus(100);
1537	Otu001537	Bacteria(100);"Acidobacteria"(100);Acidobacteria_Gp13(100);Acidobacteria_Gp13_order_incertae_sedis(100);Acidobacteria_Gp13_family_incertae_sedis(100);Gp13(100);
1538	Otu001538	Bacteria(100);"Planctomycetes"(100);"Planctomycetacia"(100);Planctomycetales(100);Planctomycetaceae(100);Planctomyces(98);
1539	Otu001539	Bacteria(100);"Verrucomicrobia"(100);Subdivision3(100);Subdivision3_order_incertae_sedis(100);Subdivision3_family_incertae_sedis(100);3_genus_incertae_sedis(100);
1540	Otu001540	Bacteria(100);"Bacteroidetes"(100);"Sphingobacteria"(100);"Sphingobacteriales"(100);Chitinophagaceae(100);Niastella(88);
1541	Otu001541	Bacteria(100);"Acidobacteria"(100);Acidobacteria_Gp4(100);Acidobacteria_Gp4_order_incertae_sedis(100);Acidobacteria_Gp4_family_incertae_sedis(100);Gp4(100);
1542	Otu001542	Bacteria(100);Bacteria_unclassified(100);Bacteria_unclassified(100);Bacteria_unclassified(100);Bacteria_unclassified(100);Bacteria_unclassified(100);
1543	Otu001543	Bacteria(100);"Proteobacteria"(100);Betaproteobacteria(100);Burkholderiales(100);Burkholderiaceae(100);Ralstonia(100);
1544	Otu001544	Bacteria(100);"Proteobacteria"(100);Alphaproteobacteria(100);Alphaproteobacteria_unclassified(100);Alphaproteobacteria_unclassified(100);Alphaproteobacteria_unclassified(100);
1545	Otu001545	Bacteria(100);"Proteobacteria"(100);Alphaproteobacteria(100);Rhodospirillales(100);Acetobacteraceae(73);Acetobacteraceae_unclassified(73);
1546	Otu001546	Bacteria(100);Bacteria_unclassified(100);Bacteria_unclassified(100);Bacteria_unclassified(100);Bacteria_unclassified(100);Bacteria_unclassified(100);
1547	Otu001547	Bacteria(100);"Planctomycetes"(100);"Planctomycetacia"(100);Planctomycetales(100);Planctomycetaceae(100);Planctomycetaceae_unclassified(100);
1548	Otu001548	Bacteria(100);Bacteria_unclassified(100);Bacteria_unclassified(100);Bacteria_unclassified(100);Bacteria_unclassified(100);Bacteria_unclassified(100);
1549	Otu001549	Bacteria(100);Bacteria_unclassified(100);Bacteria_unclassified(100);Bacteria_unclassified(100);Bacteria_unclassified(100);Bacteria_unclassified(100);
1550	Otu001550	Bacteria(100);"Proteobacteria"(100);Deltaproteobacteria(100);Myxococcales(100);Myxococcales_unclassified(100);Myxococcales_unclassified(100);
1551	Otu001551	Bacteria(100);"Actinobacteria"(100);Actinobacteria(100);Actinomycetales(100);Sporichthyaceae(100);Sporichthya(100);
1552	Otu001552	Bacteria(100);"Acidobacteria"(100);Acidobacteria_Gp2(100);Acidobacteria_Gp2_order_incertae_sedis(100);Acidobacteria_Gp2_family_incertae_sedis(100);Gp2(100);
1553	Otu001553	Bacteria(100);"Proteobacteria"(100);Alphaproteobacteria(100);Rhizobiales(100);Bradyrhizobiaceae(100);Bradyrhizobiaceae_unclassified(64);
1554	Otu001554	Bacteria(100);"Acidobacteria"(100);Acidobacteria_Gp6(100);Acidobacteria_Gp6_order_incertae_sedis(100);Acidobacteria_Gp6_family_incertae_sedis(100);Gp6(100);
1555	Otu001555	Bacteria(100);"Proteobacteria"(100);Alphaproteobacteria(100);Caulobacterales(100);Caulobacteraceae(100);Phenylobacterium(100);
1556	Otu001556	Bacteria(100);Firmicutes(100);Firmicutes_unclassified(100);Firmicutes_unclassified(100);Firmicutes_unclassified(100);Firmicutes_unclassified(100);
1557	Otu001557	Bacteria(100);"Gemmatimonadetes"(100);Gemmatimonadetes(100);Gemmatimonadales(100);Gemmatimonadaceae(100);Gemmatimonas(100);
1558	Otu001558	Bacteria(100);Bacteria_unclassified(100);Bacteria_unclassified(100);Bacteria_unclassified(100);Bacteria_unclassified(100);Bacteria_unclassified(100);
1559	Otu001559	Bacteria(100);"Planctomycetes"(100);"Planctomycetacia"(100);Planctomycetales(100);Planctomycetaceae(100);Planctomycetaceae_unclassified(100);
1560	Otu001560	Bacteria(100);"Actinobacteria"(100);Actinobacteria(100);Actinomycetales(100);Nocardioidaceae(100);Nocardioides(98);
1561	Otu001561	Bacteria(100);Bacteria_unclassified(100);Bacteria_unclassified(100);Bacteria_unclassified(100);Bacteria_unclassified(100);Bacteria_unclassified(100);
1562	Otu001562	Bacteria(100);"Acidobacteria"(100);Acidobacteria_Gp6(100);Acidobacteria_Gp6_order_incertae_sedis(100);Acidobacteria_Gp6_family_incertae_sedis(100);Gp6(100);
1563	Otu001563	Bacteria(100);"Actinobacteria"(100);Actinobacteria(100);Actinomycetales(100);Nocardioidaceae(100);Nocardioides(100);
1564	Otu001564	Bacteria(100);"Bacteroidetes"(100);"Sphingobacteria"(100);"Sphingobacteriales"(100);Chitinophagaceae(100);Flavisolibacter(98);
1565	Otu001565	Bacteria(100);"Chloroflexi"(100);Anaerolineae(100);Anaerolineales(100);Anaerolineaceae(100);Anaerolineaceae_unclassified(84);
1566	Otu001566	Bacteria(100);Bacteria_unclassified(100);Bacteria_unclassified(100);Bacteria_unclassified(100);Bacteria_unclassified(100);Bacteria_unclassified(100);
1567	Otu001567	Bacteria(100);Bacteria_unclassified(100);Bacteria_unclassified(100);Bacteria_unclassified(100);Bacteria_unclassified(100);Bacteria_unclassified(100);
1568	Otu001568	Bacteria(100);"Chlamydiae"(100);Chlamydiae(100);Chlamydiales(100);Parachlamydiaceae(100);Parachlamydiaceae_unclassified(98);
1569	Otu001569	Bacteria(100);"Proteobacteria"(100);Deltaproteobacteria(100);Myxococcales(100);Myxococcales_unclassified(96);Myxococcales_unclassified(96);
1570	Otu001570	Bacteria(100);"Proteobacteria"(100);Alphaproteobacteria(100);Rhodospirillales(100);Rhodospirillales_unclassified(100);Rhodospirillales_unclassified(100);
1571	Otu001571	Bacteria(100);"Acidobacteria"(100);Acidobacteria_Gp6(100);Acidobacteria_Gp6_order_incertae_sedis(100);Acidobacteria_Gp6_family_incertae_sedis(100);Gp6(100);
1572	Otu001572	Bacteria(100);"Actinobacteria"(100);Actinobacteria(100);Actinobacteria_unclassified(100);Actinobacteria_unclassified(100);Actinobacteria_unclassified(100);
1573	Otu001573	Bacteria(100);"Actinobacteria"(100);Actinobacteria(100);Actinomycetales(100);Micromonosporaceae(100);Actinoplanes(99);
1574	Otu001574	Bacteria(100);Bacteria_unclassified(100);Bacteria_unclassified(100);Bacteria_unclassified(100);Bacteria_unclassified(100);Bacteria_unclassified(100);
1575	Otu001575	Bacteria(100);"Planctomycetes"(100);"Planctomycetacia"(100);Planctomycetales(100);Planctomycetaceae(100);Planctomycetaceae_unclassified(100);
1576	Otu001576	Bacteria(100);"Actinobacteria"(100);Actinobacteria(100);Actinobacteria_unclassified(100);Actinobacteria_unclassified(100);Actinobacteria_unclassified(100);
1577	Otu001577	Bacteria(100);"Bacteroidetes"(100);"Sphingobacteria"(100);"Sphingobacteriales"(100);Chitinophagaceae(100);Flavisolibacter(98);
1578	Otu001578	Bacteria(100);"Proteobacteria"(100);Alphaproteobacteria(100);Rhizobiales(100);Rhizobiaceae(51);Rhizobiaceae_unclassified(51);
1579	Otu001579	Bacteria(100);"Chlamydiae"(100);Chlamydiae(100);Chlamydiales(100);Chlamydiales_unclassified(100);Chlamydiales_unclassified(100);
1580	Otu001580	Bacteria(100);"Planctomycetes"(100);"Planctomycetacia"(100);Planctomycetales(100);Planctomycetaceae(100);Singulisphaera(100);
1581	Otu001581	Bacteria(100);"Planctomycetes"(100);"Planctomycetacia"(100);Planctomycetales(100);Planctomycetaceae(100);Planctomyces(99);
1582	Otu001582	Bacteria(100);"Actinobacteria"(100);Actinobacteria(100);Acidimicrobiales(100);Acidimicrobiales_unclassified(51);Acidimicrobiales_unclassified(51);
1583	Otu001583	Bacteria(100);"Chloroflexi"(100);Ktedonobacteria(100);Ktedonobacterales(100);Ktedonobacterales_unclassified(99);Ktedonobacterales_unclassified(99);
1584	Otu001584	Bacteria(100);"Chloroflexi"(100);"Chloroflexi"_unclassified(100);"Chloroflexi"_unclassified(100);"Chloroflexi"_unclassified(100);"Chloroflexi"_unclassified(100);
1585	Otu001585	Bacteria(100);"Gemmatimonadetes"(100);Gemmatimonadetes(100);Gemmatimonadales(100);Gemmatimonadaceae(100);Gemmatimonas(100);
1586	Otu001586	Bacteria(100);"Planctomycetes"(100);"Planctomycetacia"(100);Planctomycetales(100);Planctomycetaceae(100);Planctomycetaceae_unclassified(100);
1587	Otu001587	Bacteria(100);"Acidobacteria"(100);Acidobacteria_Gp2(100);Acidobacteria_Gp2_order_incertae_sedis(100);Acidobacteria_Gp2_family_incertae_sedis(100);Gp2(100);
1588	Otu001588	Bacteria(100);"Verrucomicrobia"(100);Spartobacteria(100);Spartobacteria_order_incertae_sedis(100);Spartobacteria_family_incertae_sedis(100);Spartobacteria_genera_incertae_sedis(100);
1589	Otu001589	Bacteria(100);"Planctomycetes"(100);"Planctomycetacia"(100);Planctomycetales(100);Planctomycetaceae(100);Schlesneria(53);
1590	Otu001590	Bacteria(100);"Planctomycetes"(100);"Planctomycetacia"(100);Planctomycetales(100);Planctomycetaceae(100);Planctomycetaceae_unclassified(100);
1591	Otu001591	Bacteria(100);Bacteria_unclassified(100);Bacteria_unclassified(100);Bacteria_unclassified(100);Bacteria_unclassified(100);Bacteria_unclassified(100);
1592	Otu001592	Bacteria(100);"Proteobacteria"(100);Deltaproteobacteria(100);Myxococcales(100);Polyangiaceae(100);Polyangiaceae_unclassified(100);
1593	Otu001593	Bacteria(100);"Proteobacteria"(100);Deltaproteobacteria(100);Myxococcales(100);Myxococcales_unclassified(98);Myxococcales_unclassified(98);
1594	Otu001594	Bacteria(100);"Proteobacteria"(100);Alphaproteobacteria(100);Rhizobiales(100);Hyphomicrobiaceae(89);Hyphomicrobiaceae_unclassified(89);
1595	Otu001595	Bacteria(100);"Proteobacteria"(100);Alphaproteobacteria(100);Alphaproteobacteria_unclassified(100);Alphaproteobacteria_unclassified(100);Alphaproteobacteria_unclassified(100);
1596	Otu001596	Bacteria(100);"Acidobacteria"(100);Acidobacteria_Gp2(100);Acidobacteria_Gp2_order_incertae_sedis(100);Acidobacteria_Gp2_family_incertae_sedis(100);Gp2(100);
1597	Otu001597	Bacteria(100);"Proteobacteria"(100);Betaproteobacteria(100);Burkholderiales(100);Burkholderiaceae(100);Burkholderia(100);
1598	Otu001598	Bacteria(100);Bacteria_unclassified(100);Bacteria_unclassified(100);Bacteria_unclassified(100);Bacteria_unclassified(100);Bacteria_unclassified(100);
1599	Otu001599	Bacteria(100);"Chloroflexi"(100);"Chloroflexi"_unclassified(100);"Chloroflexi"_unclassified(100);"Chloroflexi"_unclassified(100);"Chloroflexi"_unclassified(100);
1600	Otu001600	Bacteria(100);"Actinobacteria"(100);Actinobacteria(100);Actinomycetales(100);Mycobacteriaceae(100);Mycobacterium(100);
1601	Otu001601	Bacteria(100);"Proteobacteria"(100);Deltaproteobacteria(100);Myxococcales(100);Myxococcales_unclassified(73);Myxococcales_unclassified(73);
1602	Otu001602	Bacteria(100);Bacteria_unclassified(100);Bacteria_unclassified(100);Bacteria_unclassified(100);Bacteria_unclassified(100);Bacteria_unclassified(100);
1603	Otu001603	Bacteria(100);"Planctomycetes"(100);"Planctomycetacia"(100);Planctomycetales(100);Planctomycetaceae(100);Planctomycetaceae_unclassified(100);
1604	Otu001604	Bacteria(100);"Actinobacteria"(100);Actinobacteria(100);Actinobacteria_unclassified(100);Actinobacteria_unclassified(100);Actinobacteria_unclassified(100);
1605	Otu001605	Bacteria(100);"Proteobacteria"(100);Alphaproteobacteria(100);Rhodospirillales(100);Acetobacteraceae(100);Acetobacteraceae_unclassified(100);
1606	Otu001606	Bacteria(100);"Acidobacteria"(100);Acidobacteria_Gp2(100);Acidobacteria_Gp2_order_incertae_sedis(100);Acidobacteria_Gp2_family_incertae_sedis(100);Gp2(100);
1607	Otu001607	Bacteria(100);"Planctomycetes"(100);"Planctomycetacia"(100);Planctomycetales(100);Planctomycetaceae(100);Planctomycetaceae_unclassified(100);
1608	Otu001608	Bacteria(100);"Proteobacteria"(100);Alphaproteobacteria(100);Rhodospirillales(100);Rhodospirillaceae(99);Rhodospirillaceae_unclassified(99);
1609	Otu001609	Bacteria(100);"Acidobacteria"(100);Acidobacteria_Gp1(100);Acidobacteria_Gp1_order_incertae_sedis(100);Acidobacteria_Gp1_family_incertae_sedis(100);Gp1(100);
1610	Otu001610	Bacteria(100);"Proteobacteria"(100);Alphaproteobacteria(100);Rhizobiales(100);Rhizobiales_unclassified(100);Rhizobiales_unclassified(100);
1611	Otu001611	Bacteria(100);"Actinobacteria"(100);Actinobacteria(100);Actinobacteria_unclassified(100);Actinobacteria_unclassified(100);Actinobacteria_unclassified(100);
1612	Otu001612	Bacteria(100);Firmicutes(100);Bacilli(100);Bacillales(100);Bacillaceae_1(99);Bacillus(99);
1613	Otu001613	Bacteria(100);"Proteobacteria"(100);Betaproteobacteria(100);Burkholderiales(100);Oxalobacteraceae(100);Massilia(94);
1614	Otu001614	Bacteria(100);"Planctomycetes"(100);"Planctomycetacia"(100);Planctomycetales(100);Planctomycetaceae(100);Planctomycetaceae_unclassified(100);
1615	Otu001615	Bacteria(100);"Actinobacteria"(100);Actinobacteria(100);Actinomycetales(100);Nocardiaceae(100);Nocardia(100);
1616	Otu001616	Bacteria(100);"Proteobacteria"(100);Gammaproteobacteria(100);Xanthomonadales(100);Xanthomonadaceae(100);Xanthomonadaceae_unclassified(100);
1617	Otu001617	Bacteria(100);"Actinobacteria"(100);Actinobacteria(100);Actinomycetales(100);Nocardioidaceae(100);Nocardioides(100);
1618	Otu001618	Bacteria(100);"Proteobacteria"(100);Betaproteobacteria(100);Burkholderiales(100);Alcaligenaceae(61);Azohydromonas(61);
1619	Otu001619	Bacteria(100);"Actinobacteria"(100);Actinobacteria(100);Actinomycetales(100);Nocardioidaceae(100);Nocardioides(100);
1620	Otu001620	Bacteria(100);"Proteobacteria"(100);Betaproteobacteria(100);Betaproteobacteria_unclassified(100);Betaproteobacteria_unclassified(100);Betaproteobacteria_unclassified(100);
1621	Otu001621	Bacteria(100);"Proteobacteria"(100);Gammaproteobacteria(100);Xanthomonadales(100);Sinobacteraceae(100);Steroidobacter(100);
1622	Otu001622	Bacteria(100);"Proteobacteria"(100);Gammaproteobacteria(100);Xanthomonadales(100);Xanthomonadaceae(100);Xanthomonadaceae_unclassified(100);
1623	Otu001623	Bacteria(100);"Proteobacteria"(100);Alphaproteobacteria(100);Rhizobiales(100);Rhizobiales_unclassified(100);Rhizobiales_unclassified(100);
1624	Otu001624	Bacteria(100);"Actinobacteria"(100);Actinobacteria(100);Actinobacteria_unclassified(100);Actinobacteria_unclassified(100);Actinobacteria_unclassified(100);
1625	Otu001625	Bacteria(100);"Bacteroidetes"(100);"Bacteroidetes"_incertae_sedis_class_incertae_sedis(100);"Bacteroidetes"_incertae_sedis_order_incertae_sedis(100);"Bacteroidetes"_incertae_sedis_family_incertae_sedis(100);Ohtaekwangia(100);
1626	Otu001626	Bacteria(100);"Verrucomicrobia"(100);Spartobacteria(100);Spartobacteria_order_incertae_sedis(100);Spartobacteria_family_incertae_sedis(100);Spartobacteria_genera_incertae_sedis(100);
1627	Otu001627	Bacteria(100);Bacteria_unclassified(100);Bacteria_unclassified(100);Bacteria_unclassified(100);Bacteria_unclassified(100);Bacteria_unclassified(100);
1628	Otu001628	Bacteria(100);"Planctomycetes"(100);"Planctomycetacia"(100);Planctomycetales(100);Planctomycetaceae(100);Planctomycetaceae_unclassified(100);
1629	Otu001629	Bacteria(100);"Nitrospira"(100);"Nitrospira"(100);"Nitrospirales"(100);"Nitrospiraceae"(100);Nitrospira(100);
1630	Otu001630	Bacteria(100);Bacteria_unclassified(100);Bacteria_unclassified(100);Bacteria_unclassified(100);Bacteria_unclassified(100);Bacteria_unclassified(100);
1631	Otu001631	Bacteria(100);"Actinobacteria"(100);Actinobacteria(100);Solirubrobacterales(100);Conexibacteraceae(98);Conexibacter(98);
1632	Otu001632	Bacteria(100);Bacteria_unclassified(100);Bacteria_unclassified(100);Bacteria_unclassified(100);Bacteria_unclassified(100);Bacteria_unclassified(100);
1633	Otu001633	Bacteria(100);"Actinobacteria"(100);Actinobacteria(100);Acidimicrobiales(100);Acidimicrobiales_unclassified(100);Acidimicrobiales_unclassified(100);
1634	Otu001634	Bacteria(100);"Verrucomicrobia"(100);Spartobacteria(100);Spartobacteria_order_incertae_sedis(100);Spartobacteria_family_incertae_sedis(100);Spartobacteria_genera_incertae_sedis(100);
1635	Otu001635	Bacteria(100);"Bacteroidetes"(100);"Sphingobacteria"(100);"Sphingobacteriales"(100);Sphingobacteriaceae(100);Mucilaginibacter(100);
1636	Otu001636	Bacteria(100);"Proteobacteria"(100);Gammaproteobacteria(100);Xanthomonadales(100);Sinobacteraceae(100);Steroidobacter(100);
1637	Otu001637	Bacteria(100);"Proteobacteria"(100);Alphaproteobacteria(100);Rhodospirillales(100);Acetobacteraceae(100);Acetobacteraceae_unclassified(100);
1638	Otu001638	Bacteria(100);"Actinobacteria"(100);Actinobacteria(100);Solirubrobacterales(100);Solirubrobacterales_unclassified(99);Solirubrobacterales_unclassified(99);
1639	Otu001639	Bacteria(100);"Proteobacteria"(100);Deltaproteobacteria(100);Deltaproteobacteria_unclassified(100);Deltaproteobacteria_unclassified(100);Deltaproteobacteria_unclassified(100);
1640	Otu001640	Bacteria(100);Bacteria_unclassified(100);Bacteria_unclassified(100);Bacteria_unclassified(100);Bacteria_unclassified(100);Bacteria_unclassified(100);
1641	Otu001641	Bacteria(100);"Nitrospira"(100);"Nitrospira"(100);"Nitrospirales"(100);"Nitrospiraceae"(100);Nitrospira(100);
1642	Otu001642	Bacteria(100);"Proteobacteria"(100);Betaproteobacteria(100);Burkholderiales(100);Oxalobacteraceae(100);Collimonas(99);
1643	Otu001643	Bacteria(100);Bacteria_unclassified(100);Bacteria_unclassified(100);Bacteria_unclassified(100);Bacteria_unclassified(100);Bacteria_unclassified(100);
1644	Otu001644	Bacteria(100);Bacteria_unclassified(100);Bacteria_unclassified(100);Bacteria_unclassified(100);Bacteria_unclassified(100);Bacteria_unclassified(100);
1645	Otu001645	Bacteria(100);"Chlamydiae"(100);Chlamydiae(100);Chlamydiales(100);Parachlamydiaceae(100);Parachlamydiaceae_unclassified(99);
1646	Otu001646	Bacteria(100);Bacteria_unclassified(100);Bacteria_unclassified(100);Bacteria_unclassified(100);Bacteria_unclassified(100);Bacteria_unclassified(100);
1647	Otu001647	Bacteria(100);"Proteobacteria"(100);Betaproteobacteria(100);Betaproteobacteria_unclassified(100);Betaproteobacteria_unclassified(100);Betaproteobacteria_unclassified(100);
1648	Otu001648	Bacteria(100);"Proteobacteria"(100);Betaproteobacteria(100);Betaproteobacteria_unclassified(100);Betaproteobacteria_unclassified(100);Betaproteobacteria_unclassified(100);
1649	Otu001649	Bacteria(100);"Verrucomicrobia"(100);Verrucomicrobiae(100);Verrucomicrobiales(100);Verrucomicrobiaceae(100);Haloferula(84);
1650	Otu001650	Bacteria(100);"Acidobacteria"(100);Acidobacteria_Gp2(100);Acidobacteria_Gp2_order_incertae_sedis(100);Acidobacteria_Gp2_family_incertae_sedis(100);Gp2(100);
1651	Otu001651	Bacteria(100);"Acidobacteria"(100);Acidobacteria_Gp1(100);Acidobacteria_Gp1_order_incertae_sedis(100);Acidobacteria_Gp1_family_incertae_sedis(100);Gp1(100);
1652	Otu001652	Bacteria(100);"Actinobacteria"(100);Actinobacteria(100);Solirubrobacterales(100);Solirubrobacterales_unclassified(100);Solirubrobacterales_unclassified(100);
1653	Otu001653	Bacteria(100);"Acidobacteria"(100);Acidobacteria_Gp7(100);Acidobacteria_Gp7_order_incertae_sedis(100);Acidobacteria_Gp7_family_incertae_sedis(100);Gp7(100);
1654	Otu001654	Bacteria(100);Firmicutes(100);Bacilli(100);Bacillales(100);Pasteuriaceae(100);Pasteuria(100);
1655	Otu001655	Bacteria(100);"Proteobacteria"(100);Deltaproteobacteria(100);Syntrophobacterales(100);Syntrophobacteraceae(100);Syntrophobacteraceae_unclassified(99);
1656	Otu001656	Bacteria(100);Bacteria_unclassified(100);Bacteria_unclassified(100);Bacteria_unclassified(100);Bacteria_unclassified(100);Bacteria_unclassified(100);
1657	Otu001657	Bacteria(100);Bacteria_unclassified(100);Bacteria_unclassified(100);Bacteria_unclassified(100);Bacteria_unclassified(100);Bacteria_unclassified(100);
1658	Otu001658	Bacteria(100);Bacteria_unclassified(100);Bacteria_unclassified(100);Bacteria_unclassified(100);Bacteria_unclassified(100);Bacteria_unclassified(100);
1659	Otu001659	Bacteria(100);"Verrucomicrobia"(100);Spartobacteria(100);Spartobacteria_order_incertae_sedis(100);Spartobacteria_family_incertae_sedis(100);Spartobacteria_genera_incertae_sedis(100);
1660	Otu001660	Bacteria(100);TM7(100);TM7_class_incertae_sedis(100);TM7_order_incertae_sedis(100);TM7_family_incertae_sedis(100);TM7_genus_incertae_sedis(100);
1661	Otu001661	Bacteria(100);"Actinobacteria"(100);Actinobacteria(100);Actinomycetales(100);Nocardioidaceae(100);Nocardioides(100);
1662	Otu001662	Bacteria(100);"Actinobacteria"(100);Actinobacteria(100);Actinomycetales(100);Nocardioidaceae(100);Nocardioides(100);
1663	Otu001663	Bacteria(100);"Verrucomicrobia"(100);Opitutae(100);Opitutales(100);Opitutaceae(100);Opitutus(100);
1664	Otu001664	Bacteria(100);Bacteria_unclassified(100);Bacteria_unclassified(100);Bacteria_unclassified(100);Bacteria_unclassified(100);Bacteria_unclassified(100);
1665	Otu001665	Bacteria(100);"Proteobacteria"(100);Betaproteobacteria(100);Burkholderiales(100);Burkholderiales_unclassified(94);Burkholderiales_unclassified(94);
1666	Otu001666	Bacteria(100);"Actinobacteria"(100);Actinobacteria(100);Acidimicrobiales(100);Acidimicrobiaceae(100);Ilumatobacter(100);
1667	Otu001667	Bacteria(100);Bacteria_unclassified(100);Bacteria_unclassified(100);Bacteria_unclassified(100);Bacteria_unclassified(100);Bacteria_unclassified(100);
1668	Otu001668	Bacteria(100);Bacteria_unclassified(100);Bacteria_unclassified(100);Bacteria_unclassified(100);Bacteria_unclassified(100);Bacteria_unclassified(100);
1669	Otu001669	Bacteria(100);Bacteria_unclassified(100);Bacteria_unclassified(100);Bacteria_unclassified(100);Bacteria_unclassified(100);Bacteria_unclassified(100);
1670	Otu001670	Bacteria(100);"Acidobacteria"(100);Acidobacteria_Gp3(100);Acidobacteria_Gp3_order_incertae_sedis(100);Acidobacteria_Gp3_family_incertae_sedis(100);Gp3(100);
1671	Otu001671	Bacteria(100);"Planctomycetes"(100);"Planctomycetacia"(100);Planctomycetales(100);Planctomycetaceae(100);Planctomycetaceae_unclassified(100);
1672	Otu001672	Bacteria(100);"Bacteroidetes"(100);"Bacteroidetes"_incertae_sedis_class_incertae_sedis(100);"Bacteroidetes"_incertae_sedis_order_incertae_sedis(100);"Bacteroidetes"_incertae_sedis_family_incertae_sedis(100);Ohtaekwangia(100);
1673	Otu001673	Bacteria(100);Firmicutes(100);Bacilli(100);Bacillales(100);Pasteuriaceae(100);Pasteuria(100);
1674	Otu001674	Bacteria(100);"Bacteroidetes"(100);"Bacteroidetes"_unclassified(100);"Bacteroidetes"_unclassified(100);"Bacteroidetes"_unclassified(100);"Bacteroidetes"_unclassified(100);
1675	Otu001675	Bacteria(100);Firmicutes(100);Firmicutes_unclassified(100);Firmicutes_unclassified(100);Firmicutes_unclassified(100);Firmicutes_unclassified(100);
1676	Otu001676	Bacteria(100);"Bacteroidetes"(100);"Sphingobacteria"(100);"Sphingobacteriales"(100);Sphingobacteriaceae(100);Mucilaginibacter(100);
1677	Otu001677	Bacteria(100);"Verrucomicrobia"(100);Subdivision3(100);Subdivision3_order_incertae_sedis(100);Subdivision3_family_incertae_sedis(100);3_genus_incertae_sedis(100);
1678	Otu001678	Bacteria(100);"Proteobacteria"(100);Deltaproteobacteria(100);Myxococcales(100);Myxococcales_unclassified(86);Myxococcales_unclassified(86);
1679	Otu001679	Bacteria(100);Bacteria_unclassified(100);Bacteria_unclassified(100);Bacteria_unclassified(100);Bacteria_unclassified(100);Bacteria_unclassified(100);
1680	Otu001680	Bacteria(100);"Proteobacteria"(100);Deltaproteobacteria(100);Myxococcales(100);Myxococcales_unclassified(100);Myxococcales_unclassified(100);
1681	Otu001681	Bacteria(100);"Acidobacteria"(100);Acidobacteria_Gp7(100);Acidobacteria_Gp7_order_incertae_sedis(100);Acidobacteria_Gp7_family_incertae_sedis(100);Gp7(100);
1682	Otu001682	Bacteria(100);"Proteobacteria"(100);Gammaproteobacteria(100);Xanthomonadales(100);Xanthomonadaceae(100);Dyella(100);
1683	Otu001683	Bacteria(100);"Verrucomicrobia"(100);Opitutae(100);Opitutales(100);Opitutaceae(100);Opitutus(100);
1684	Otu001684	Bacteria(100);"Bacteroidetes"(100);"Sphingobacteria"(100);"Sphingobacteriales"(100);Sphingobacteriaceae(100);Mucilaginibacter(100);
1685	Otu001685	Bacteria(100);Bacteria_unclassified(100);Bacteria_unclassified(100);Bacteria_unclassified(100);Bacteria_unclassified(100);Bacteria_unclassified(100);
1686	Otu001686	Bacteria(100);"Proteobacteria"(100);Deltaproteobacteria(100);Deltaproteobacteria_unclassified(100);Deltaproteobacteria_unclassified(100);Deltaproteobacteria_unclassified(100);
1687	Otu001687	Bacteria(100);Bacteria_unclassified(100);Bacteria_unclassified(100);Bacteria_unclassified(100);Bacteria_unclassified(100);Bacteria_unclassified(100);
1688	Otu001688	Bacteria(100);"Verrucomicrobia"(100);Subdivision3(100);Subdivision3_order_incertae_sedis(100);Subdivision3_family_incertae_sedis(100);3_genus_incertae_sedis(100);
1689	Otu001689	Bacteria(100);"Acidobacteria"(100);Acidobacteria_Gp16(100);Acidobacteria_Gp16_order_incertae_sedis(100);Acidobacteria_Gp16_family_incertae_sedis(100);Gp16(100);
1690	Otu001690	Bacteria(100);"Actinobacteria"(100);Actinobacteria(100);Acidimicrobiales(100);Acidimicrobiales_unclassified(100);Acidimicrobiales_unclassified(100);
1691	Otu001691	Bacteria(100);"Gemmatimonadetes"(100);Gemmatimonadetes(100);Gemmatimonadales(100);Gemmatimonadaceae(100);Gemmatimonas(100);
1692	Otu001692	Bacteria(100);"Proteobacteria"(100);Deltaproteobacteria(100);Myxococcales(100);Myxococcales_unclassified(93);Myxococcales_unclassified(93);
1693	Otu001693	Bacteria(100);"Verrucomicrobia"(100);Subdivision3(100);Subdivision3_order_incertae_sedis(100);Subdivision3_family_incertae_sedis(100);3_genus_incertae_sedis(100);
1694	Otu001694	Bacteria(100);Bacteria_unclassified(100);Bacteria_unclassified(100);Bacteria_unclassified(100);Bacteria_unclassified(100);Bacteria_unclassified(100);
1695	Otu001695	Bacteria(100);"Planctomycetes"(100);"Planctomycetacia"(100);Planctomycetales(100);Planctomycetaceae(100);Planctomycetaceae_unclassified(100);
1696	Otu001696	Bacteria(100);Firmicutes(100);Clostridia(100);Clostridiales(100);Lachnospiraceae(100);Clostridium_XlVa(81);
1697	Otu001697	Bacteria(100);"Verrucomicrobia"(100);Subdivision3(100);Subdivision3_order_incertae_sedis(100);Subdivision3_family_incertae_sedis(100);3_genus_incertae_sedis(100);
1698	Otu001698	Bacteria(100);"Proteobacteria"(100);Betaproteobacteria(100);Nitrosomonadales(100);Nitrosomonadaceae(100);Nitrosospira(100);
1699	Otu001699	Bacteria(100);Bacteria_unclassified(100);Bacteria_unclassified(100);Bacteria_unclassified(100);Bacteria_unclassified(100);Bacteria_unclassified(100);
1700	Otu001700	Bacteria(100);"Proteobacteria"(100);Gammaproteobacteria(100);Xanthomonadales(100);Xanthomonadaceae(100);Stenotrophomonas(100);
1701	Otu001701	Bacteria(100);"Acidobacteria"(100);Acidobacteria_Gp6(100);Acidobacteria_Gp6_order_incertae_sedis(100);Acidobacteria_Gp6_family_incertae_sedis(100);Gp6(100);
1702	Otu001702	Bacteria(100);"Proteobacteria"(100);Betaproteobacteria(100);Betaproteobacteria_unclassified(100);Betaproteobacteria_unclassified(100);Betaproteobacteria_unclassified(100);
1703	Otu001703	Bacteria(100);"Proteobacteria"(100);Deltaproteobacteria(100);Myxococcales(100);Cystobacteraceae(100);Anaeromyxobacter(100);
1704	Otu001704	Bacteria(100);Bacteria_unclassified(100);Bacteria_unclassified(100);Bacteria_unclassified(100);Bacteria_unclassified(100);Bacteria_unclassified(100);
1705	Otu001705	Bacteria(100);"Actinobacteria"(100);Actinobacteria(100);Actinomycetales(100);Pseudonocardiaceae(100);Pseudonocardia(100);
1706	Otu001706	Bacteria(100);Bacteria_unclassified(100);Bacteria_unclassified(100);Bacteria_unclassified(100);Bacteria_unclassified(100);Bacteria_unclassified(100);
1707	Otu001707	Bacteria(100);"Proteobacteria"(100);Betaproteobacteria(100);Betaproteobacteria_unclassified(100);Betaproteobacteria_unclassified(100);Betaproteobacteria_unclassified(100);
1708	Otu001708	Bacteria(100);"Planctomycetes"(100);"Planctomycetacia"(100);Planctomycetales(100);Planctomycetaceae(100);Gemmata(100);
1709	Otu001709	Bacteria(100);Bacteria_unclassified(100);Bacteria_unclassified(100);Bacteria_unclassified(100);Bacteria_unclassified(100);Bacteria_unclassified(100);
1710	Otu001710	Bacteria(100);"Planctomycetes"(100);"Planctomycetacia"(100);Planctomycetales(100);Planctomycetaceae(100);Gemmata(100);
1711	Otu001711	Bacteria(100);"Verrucomicrobia"(100);Spartobacteria(100);Spartobacteria_order_incertae_sedis(100);Spartobacteria_family_incertae_sedis(100);Spartobacteria_genera_incertae_sedis(100);
1712	Otu001712	Bacteria(100);"Actinobacteria"(100);Actinobacteria(100);Actinobacteria_unclassified(100);Actinobacteria_unclassified(100);Actinobacteria_unclassified(100);
1713	Otu001713	Bacteria(100);"Acidobacteria"(100);Acidobacteria_Gp6(100);Acidobacteria_Gp6_order_incertae_sedis(100);Acidobacteria_Gp6_family_incertae_sedis(100);Gp6(100);
1714	Otu001714	Bacteria(100);"Gemmatimonadetes"(100);Gemmatimonadetes(100);Gemmatimonadales(100);Gemmatimonadaceae(100);Gemmatimonas(100);
1715	Otu001715	Bacteria(100);"Planctomycetes"(100);"Planctomycetacia"(100);Planctomycetales(100);Planctomycetaceae(100);Planctomycetaceae_unclassified(100);
1716	Otu001716	Bacteria(100);"Actinobacteria"(100);Actinobacteria(100);Acidimicrobiales(100);Acidimicrobiales_unclassified(81);Acidimicrobiales_unclassified(81);
1717	Otu001717	Bacteria(100);TM7(100);TM7_class_incertae_sedis(100);TM7_order_incertae_sedis(100);TM7_family_incertae_sedis(100);TM7_genus_incertae_sedis(100);
1718	Otu001718	Bacteria(100);Bacteria_unclassified(100);Bacteria_unclassified(100);Bacteria_unclassified(100);Bacteria_unclassified(100);Bacteria_unclassified(100);
1719	Otu001719	Bacteria(100);"Acidobacteria"(100);Acidobacteria_Gp6(100);Acidobacteria_Gp6_order_incertae_sedis(100);Acidobacteria_Gp6_family_incertae_sedis(100);Gp6(100);
1720	Otu001720	Bacteria(100);"Planctomycetes"(100);"Planctomycetacia"(100);Planctomycetales(100);Planctomycetaceae(100);Planctomycetaceae_unclassified(100);
1721	Otu001721	Bacteria(100);"Proteobacteria"(100);Betaproteobacteria(100);Betaproteobacteria_unclassified(100);Betaproteobacteria_unclassified(100);Betaproteobacteria_unclassified(100);
1722	Otu001722	Bacteria(100);"Acidobacteria"(100);Acidobacteria_Gp3(100);Acidobacteria_Gp3_order_incertae_sedis(100);Acidobacteria_Gp3_family_incertae_sedis(100);Gp3(100);
1723	Otu001723	Bacteria(100);"Verrucomicrobia"(100);Subdivision3(100);Subdivision3_order_incertae_sedis(100);Subdivision3_family_incertae_sedis(100);3_genus_incertae_sedis(100);
1724	Otu001724	Bacteria(100);"Proteobacteria"(100);Betaproteobacteria(100);Rhodocyclales(100);Rhodocyclaceae(100);Rhodocyclaceae_unclassified(100);
1725	Otu001725	Bacteria(100);"Bacteroidetes"(100);"Sphingobacteria"(100);"Sphingobacteriales"(100);Chitinophagaceae(100);Chitinophagaceae_unclassified(100);
1726	Otu001726	Bacteria(100);"Chloroflexi"(100);"Chloroflexi"_unclassified(100);"Chloroflexi"_unclassified(100);"Chloroflexi"_unclassified(100);"Chloroflexi"_unclassified(100);
1727	Otu001727	Bacteria(100);"Verrucomicrobia"(100);Spartobacteria(100);Spartobacteria_order_incertae_sedis(100);Spartobacteria_family_incertae_sedis(100);Spartobacteria_genera_incertae_sedis(98);
1728	Otu001728	Bacteria(100);TM7(100);TM7_class_incertae_sedis(100);TM7_order_incertae_sedis(100);TM7_family_incertae_sedis(100);TM7_genus_incertae_sedis(100);
1729	Otu001729	Bacteria(100);"Bacteroidetes"(100);"Bacteroidetes"_incertae_sedis_class_incertae_sedis(100);"Bacteroidetes"_incertae_sedis_order_incertae_sedis(100);"Bacteroidetes"_incertae_sedis_family_incertae_sedis(100);Ohtaekwangia(100);
1730	Otu001730	Bacteria(100);"Proteobacteria"(100);Deltaproteobacteria(100);Myxococcales(100);Myxococcales_unclassified(100);Myxococcales_unclassified(100);
1731	Otu001731	Bacteria(100);"Verrucomicrobia"(100);Spartobacteria(100);Spartobacteria_order_incertae_sedis(100);Spartobacteria_family_incertae_sedis(100);Spartobacteria_genera_incertae_sedis(100);
1732	Otu001732	Bacteria(100);"Proteobacteria"(100);Alphaproteobacteria(100);Alphaproteobacteria_order_incertae_sedis(100);Alphaproteobacteria_family_incertae_sedis(100);Rhizomicrobium(100);
1733	Otu001733	Bacteria(100);"Bacteroidetes"(100);"Sphingobacteria"(100);"Sphingobacteriales"(100);Chitinophagaceae(100);Ferruginibacter(67);
1734	Otu001734	Bacteria(100);Firmicutes(100);Firmicutes_unclassified(100);Firmicutes_unclassified(100);Firmicutes_unclassified(100);Firmicutes_unclassified(100);
1735	Otu001735	Bacteria(100);"Proteobacteria"(100);Deltaproteobacteria(100);Myxococcales(100);Myxococcales_unclassified(100);Myxococcales_unclassified(100);
1736	Otu001736	Bacteria(100);Bacteria_unclassified(100);Bacteria_unclassified(100);Bacteria_unclassified(100);Bacteria_unclassified(100);Bacteria_unclassified(100);
1737	Otu001737	Bacteria(100);Bacteria_unclassified(100);Bacteria_unclassified(100);Bacteria_unclassified(100);Bacteria_unclassified(100);Bacteria_unclassified(100);
1738	Otu001738	Bacteria(100);"Bacteroidetes"(100);"Sphingobacteria"(100);"Sphingobacteriales"(100);"Sphingobacteriales"_unclassified(96);"Sphingobacteriales"_unclassified(96);
1739	Otu001739	Bacteria(100);"Verrucomicrobia"(100);Subdivision3(100);Subdivision3_order_incertae_sedis(100);Subdivision3_family_incertae_sedis(100);3_genus_incertae_sedis(100);
1740	Otu001740	Bacteria(100);Firmicutes(100);Clostridia(100);Clostridiales(100);Peptostreptococcaceae(100);Clostridium_XI(100);
1741	Otu001741	Bacteria(100);"Proteobacteria"(100);Gammaproteobacteria(100);Gammaproteobacteria_unclassified(100);Gammaproteobacteria_unclassified(100);Gammaproteobacteria_unclassified(100);
1742	Otu001742	Bacteria(100);"Actinobacteria"(100);Actinobacteria(100);Actinomycetales(100);Pseudonocardiaceae(100);Pseudonocardiaceae_unclassified(100);
1743	Otu001743	Bacteria(100);"Proteobacteria"(100);Alphaproteobacteria(100);Sphingomonadales(100);Sphingomonadaceae(100);Sphingopyxis(100);
1744	Otu001744	Bacteria(100);"Verrucomicrobia"(100);Opitutae(100);Opitutales(100);Opitutaceae(100);Opitutus(100);
1745	Otu001745	Bacteria(100);"Actinobacteria"(100);Actinobacteria(100);Acidimicrobiales(100);Acidimicrobiales_unclassified(100);Acidimicrobiales_unclassified(100);
1746	Otu001746	Bacteria(100);"Bacteroidetes"(100);"Sphingobacteria"(100);"Sphingobacteriales"(100);Sphingobacteriaceae(100);Sphingobacteriaceae_unclassified(99);
1747	Otu001747	Bacteria(100);"Planctomycetes"(100);"Planctomycetacia"(100);Planctomycetales(100);Planctomycetaceae(100);Planctomycetaceae_unclassified(68);
1748	Otu001748	Bacteria(100);Bacteria_unclassified(100);Bacteria_unclassified(100);Bacteria_unclassified(100);Bacteria_unclassified(100);Bacteria_unclassified(100);
1749	Otu001749	Bacteria(100);"Proteobacteria"(100);Alphaproteobacteria(100);Rhodospirillales(100);Rhodospirillales_unclassified(100);Rhodospirillales_unclassified(100);
1750	Otu001750	Bacteria(100);"Acidobacteria"(100);Acidobacteria_Gp10(100);Acidobacteria_Gp10_order_incertae_sedis(100);Acidobacteria_Gp10_family_incertae_sedis(100);Gp10(100);
1751	Otu001751	Bacteria(100);"Nitrospira"(100);"Nitrospira"(100);"Nitrospirales"(100);"Nitrospiraceae"(100);Nitrospira(100);
1752	Otu001752	Bacteria(100);"Chloroflexi"(100);Anaerolineae(100);Anaerolineales(100);Anaerolineaceae(100);Anaerolineaceae_unclassified(100);
1753	Otu001753	Bacteria(100);"Proteobacteria"(100);Gammaproteobacteria(100);Gammaproteobacteria_unclassified(100);Gammaproteobacteria_unclassified(100);Gammaproteobacteria_unclassified(100);
1754	Otu001754	Bacteria(100);Bacteria_unclassified(100);Bacteria_unclassified(100);Bacteria_unclassified(100);Bacteria_unclassified(100);Bacteria_unclassified(100);
1755	Otu001755	Bacteria(100);"Acidobacteria"(100);Acidobacteria_Gp6(100);Acidobacteria_Gp6_order_incertae_sedis(100);Acidobacteria_Gp6_family_incertae_sedis(100);Gp6(100);
1756	Otu001756	Bacteria(100);"Proteobacteria"(100);Gammaproteobacteria(100);Xanthomonadales(100);Xanthomonadaceae(100);Xanthomonadaceae_unclassified(100);
1757	Otu001757	Bacteria(100);"Acidobacteria"(100);Acidobacteria_Gp5(100);Acidobacteria_Gp5_order_incertae_sedis(100);Acidobacteria_Gp5_family_incertae_sedis(100);Gp5(100);
1758	Otu001758	Bacteria(100);Bacteria_unclassified(100);Bacteria_unclassified(100);Bacteria_unclassified(100);Bacteria_unclassified(100);Bacteria_unclassified(100);
1759	Otu001759	Bacteria(100);"Chloroflexi"(100);"Chloroflexi"_unclassified(100);"Chloroflexi"_unclassified(100);"Chloroflexi"_unclassified(100);"Chloroflexi"_unclassified(100);
1760	Otu001760	Bacteria(100);"Verrucomicrobia"(100);Subdivision3(100);Subdivision3_order_incertae_sedis(100);Subdivision3_family_incertae_sedis(100);3_genus_incertae_sedis(100);
1761	Otu001761	Bacteria(100);"Proteobacteria"(100);Alphaproteobacteria(100);Caulobacterales(100);Caulobacteraceae(100);Phenylobacterium(91);
1762	Otu001762	Bacteria(100);"Acidobacteria"(100);Acidobacteria_Gp1(100);Acidobacteria_Gp1_order_incertae_sedis(100);Acidobacteria_Gp1_family_incertae_sedis(100);Gp1(100);
1763	Otu001763	Bacteria(100);"Chloroflexi"(100);Anaerolineae(100);Anaerolineales(100);Anaerolineaceae(100);Anaerolineaceae_unclassified(98);
1764	Otu001764	Bacteria(100);"Actinobacteria"(100);Actinobacteria(100);Actinomycetales(100);Micromonosporaceae(100);Virgisporangium(100);
1765	Otu001765	Bacteria(100);"Bacteroidetes"(100);"Sphingobacteria"(100);"Sphingobacteriales"(100);Chitinophagaceae(100);Chitinophagaceae_unclassified(100);
1766	Otu001766	Bacteria(100);"Proteobacteria"(100);Gammaproteobacteria(100);Xanthomonadales(100);Sinobacteraceae(100);Steroidobacter(100);
1767	Otu001767	Bacteria(100);"Acidobacteria"(100);Acidobacteria_Gp4(100);Acidobacteria_Gp4_order_incertae_sedis(100);Acidobacteria_Gp4_family_incertae_sedis(100);Gp4(100);
1768	Otu001768	Bacteria(100);Firmicutes(100);Bacilli(100);Bacillales(100);Pasteuriaceae(100);Pasteuria(100);
1769	Otu001769	Bacteria(100);Bacteria_unclassified(100);Bacteria_unclassified(100);Bacteria_unclassified(100);Bacteria_unclassified(100);Bacteria_unclassified(100);
1770	Otu001770	Bacteria(100);"Acidobacteria"(100);Acidobacteria_Gp5(100);Acidobacteria_Gp5_order_incertae_sedis(100);Acidobacteria_Gp5_family_incertae_sedis(100);Gp5(100);
1771	Otu001771	Bacteria(100);Bacteria_unclassified(100);Bacteria_unclassified(100);Bacteria_unclassified(100);Bacteria_unclassified(100);Bacteria_unclassified(100);
1772	Otu001772	Bacteria(100);"Proteobacteria"(100);Betaproteobacteria(100);Betaproteobacteria_unclassified(100);Betaproteobacteria_unclassified(100);Betaproteobacteria_unclassified(100);
1773	Otu001773	Bacteria(100);"Bacteroidetes"(100);"Sphingobacteria"(100);"Sphingobacteriales"(100);Chitinophagaceae(100);Chitinophagaceae_unclassified(52);
1774	Otu001774	Bacteria(100);"Acidobacteria"(100);Acidobacteria_Gp4(100);Acidobacteria_Gp4_order_incertae_sedis(100);Acidobacteria_Gp4_family_incertae_sedis(100);Gp4(100);
1775	Otu001775	Bacteria(100);"Acidobacteria"(100);Acidobacteria_Gp4(100);Acidobacteria_Gp4_order_incertae_sedis(100);Acidobacteria_Gp4_family_incertae_sedis(100);Gp4(100);
1776	Otu001776	Bacteria(100);Bacteria_unclassified(100);Bacteria_unclassified(100);Bacteria_unclassified(100);Bacteria_unclassified(100);Bacteria_unclassified(100);
1777	Otu001777	Bacteria(100);"Planctomycetes"(100);"Planctomycetacia"(100);Planctomycetales(100);Planctomycetaceae(100);Planctomycetaceae_unclassified(100);
1778	Otu001778	Bacteria(100);"Chlamydiae"(100);Chlamydiae(100);Chlamydiales(100);Chlamydiales_unclassified(100);Chlamydiales_unclassified(100);
1779	Otu001779	Bacteria(100);Bacteria_unclassified(100);Bacteria_unclassified(100);Bacteria_unclassified(100);Bacteria_unclassified(100);Bacteria_unclassified(100);
1780	Otu001780	Bacteria(100);"Acidobacteria"(100);Acidobacteria_Gp7(100);Acidobacteria_Gp7_order_incertae_sedis(100);Acidobacteria_Gp7_family_incertae_sedis(100);Gp7(100);
1781	Otu001781	Bacteria(100);"Proteobacteria"(100);Alphaproteobacteria(100);Rhodospirillales(100);Acetobacteraceae(100);Acetobacteraceae_unclassified(100);
1782	Otu001782	Bacteria(100);Bacteria_unclassified(100);Bacteria_unclassified(100);Bacteria_unclassified(100);Bacteria_unclassified(100);Bacteria_unclassified(100);
1783	Otu001783	Bacteria(100);"Bacteroidetes"(100);"Bacteroidetes"_incertae_sedis_class_incertae_sedis(100);"Bacteroidetes"_incertae_sedis_order_incertae_sedis(100);"Bacteroidetes"_incertae_sedis_family_incertae_sedis(100);Ohtaekwangia(100);
1784	Otu001784	Bacteria(100);"Planctomycetes"(100);"Planctomycetacia"(100);Planctomycetales(100);Planctomycetaceae(100);Planctomycetaceae_unclassified(100);
1785	Otu001785	Bacteria(100);"Planctomycetes"(100);"Planctomycetacia"(100);Planctomycetales(100);Planctomycetaceae(100);Planctomycetaceae_unclassified(100);
1786	Otu001786	Bacteria(100);"Proteobacteria"(100);Alphaproteobacteria(100);Rhizobiales(100);Rhizobiales_unclassified(100);Rhizobiales_unclassified(100);
1787	Otu001787	Bacteria(100);"Planctomycetes"(100);"Planctomycetacia"(100);Planctomycetales(100);Planctomycetaceae(100);Planctomycetaceae_unclassified(100);
1788	Otu001788	Bacteria(100);"Acidobacteria"(100);Acidobacteria_Gp6(100);Acidobacteria_Gp6_order_incertae_sedis(100);Acidobacteria_Gp6_family_incertae_sedis(100);Gp6(100);
1789	Otu001789	Bacteria(100);Bacteria_unclassified(100);Bacteria_unclassified(100);Bacteria_unclassified(100);Bacteria_unclassified(100);Bacteria_unclassified(100);
1790	Otu001790	Bacteria(100);Bacteria_unclassified(100);Bacteria_unclassified(100);Bacteria_unclassified(100);Bacteria_unclassified(100);Bacteria_unclassified(100);
1791	Otu001791	Bacteria(100);Bacteria_unclassified(100);Bacteria_unclassified(100);Bacteria_unclassified(100);Bacteria_unclassified(100);Bacteria_unclassified(100);
1792	Otu001792	Bacteria(100);"Acidobacteria"(100);Acidobacteria_Gp16(100);Acidobacteria_Gp16_order_incertae_sedis(100);Acidobacteria_Gp16_family_incertae_sedis(100);Gp16(100);
1793	Otu001793	Bacteria(100);Bacteria_unclassified(100);Bacteria_unclassified(100);Bacteria_unclassified(100);Bacteria_unclassified(100);Bacteria_unclassified(100);
1794	Otu001794	Bacteria(100);"Actinobacteria"(100);Actinobacteria(100);Actinomycetales(100);Nocardioidaceae(100);Nocardioides(99);
1795	Otu001795	Bacteria(100);"Verrucomicrobia"(100);Spartobacteria(100);Spartobacteria_order_incertae_sedis(100);Spartobacteria_family_incertae_sedis(100);Spartobacteria_genera_incertae_sedis(98);
1796	Otu001796	Bacteria(100);"Acidobacteria"(100);Acidobacteria_Gp4(100);Acidobacteria_Gp4_order_incertae_sedis(100);Acidobacteria_Gp4_family_incertae_sedis(100);Gp4(100);
1797	Otu001797	Bacteria(100);"Acidobacteria"(100);Acidobacteria_Gp4(100);Acidobacteria_Gp4_order_incertae_sedis(100);Acidobacteria_Gp4_family_incertae_sedis(100);Gp4(100);
1798	Otu001798	Bacteria(100);Bacteria_unclassified(100);Bacteria_unclassified(100);Bacteria_unclassified(100);Bacteria_unclassified(100);Bacteria_unclassified(100);
1799	Otu001799	Bacteria(100);"Chloroflexi"(100);Caldilineae(100);Caldilineales(100);Caldilineaceae(100);Caldilinea(100);
1800	Otu001800	Bacteria(100);"Proteobacteria"(100);Betaproteobacteria(100);Betaproteobacteria_unclassified(100);Betaproteobacteria_unclassified(100);Betaproteobacteria_unclassified(100);
1801	Otu001801	Bacteria(100);"Acidobacteria"(100);Acidobacteria_Gp3(100);Acidobacteria_Gp3_order_incertae_sedis(100);Acidobacteria_Gp3_family_incertae_sedis(100);Gp3(100);
1802	Otu001802	Bacteria(100);"Proteobacteria"(100);Betaproteobacteria(100);Burkholderiales(100);Burkholderiaceae(100);Burkholderia(99);
1803	Otu001803	Bacteria(100);"Planctomycetes"(100);"Planctomycetacia"(100);Planctomycetales(100);Planctomycetaceae(100);Planctomycetaceae_unclassified(93);
1804	Otu001804	Bacteria(100);"Acidobacteria"(100);Acidobacteria_Gp17(100);Acidobacteria_Gp17_order_incertae_sedis(100);Acidobacteria_Gp17_family_incertae_sedis(100);Gp17(100);
1805	Otu001805	Bacteria(100);"Proteobacteria"(100);Deltaproteobacteria(100);Myxococcales(100);Myxococcales_unclassified(100);Myxococcales_unclassified(100);
1806	Otu001806	Bacteria(100);Bacteria_unclassified(100);Bacteria_unclassified(100);Bacteria_unclassified(100);Bacteria_unclassified(100);Bacteria_unclassified(100);
1807	Otu001807	Bacteria(100);"Bacteroidetes"(100);"Bacteroidetes"_unclassified(100);"Bacteroidetes"_unclassified(100);"Bacteroidetes"_unclassified(100);"Bacteroidetes"_unclassified(100);
1808	Otu001808	Bacteria(100);"Acidobacteria"(100);Acidobacteria_Gp3(100);Acidobacteria_Gp3_order_incertae_sedis(100);Acidobacteria_Gp3_family_incertae_sedis(100);Gp3(100);
1809	Otu001809	Bacteria(100);"Proteobacteria"(100);Alphaproteobacteria(100);Rhizobiales(100);Rhizobiales_unclassified(100);Rhizobiales_unclassified(100);
1810	Otu001810	Bacteria(100);"Proteobacteria"(100);Gammaproteobacteria(100);Xanthomonadales(100);Sinobacteraceae(100);Steroidobacter(100);
1811	Otu001811	Bacteria(100);"Acidobacteria"(100);Acidobacteria_Gp6(100);Acidobacteria_Gp6_order_incertae_sedis(100);Acidobacteria_Gp6_family_incertae_sedis(100);Gp6(100);
1812	Otu001812	Bacteria(100);"Acidobacteria"(100);Acidobacteria_Gp1(100);Acidobacteria_Gp1_order_incertae_sedis(100);Acidobacteria_Gp1_family_incertae_sedis(100);Gp1(100);
1813	Otu001813	Bacteria(100);"Proteobacteria"(100);Betaproteobacteria(100);Burkholderiales(100);Burkholderiales_unclassified(100);Burkholderiales_unclassified(100);
1814	Otu001814	Bacteria(100);"Planctomycetes"(100);"Planctomycetacia"(100);Planctomycetales(100);Planctomycetaceae(100);Planctomyces(100);
1815	Otu001815	Bacteria(100);Bacteria_unclassified(100);Bacteria_unclassified(100);Bacteria_unclassified(100);Bacteria_unclassified(100);Bacteria_unclassified(100);
1816	Otu001816	Bacteria(100);"Verrucomicrobia"(100);Spartobacteria(100);Spartobacteria_order_incertae_sedis(100);Spartobacteria_family_incertae_sedis(100);Spartobacteria_genera_incertae_sedis(100);
1817	Otu001817	Bacteria(100);"Verrucomicrobia"(100);Spartobacteria(100);Spartobacteria_order_incertae_sedis(100);Spartobacteria_family_incertae_sedis(100);Spartobacteria_genera_incertae_sedis(100);
1818	Otu001818	Bacteria(100);"Verrucomicrobia"(100);Subdivision3(100);Subdivision3_order_incertae_sedis(100);Subdivision3_family_incertae_sedis(100);3_genus_incertae_sedis(100);
1819	Otu001819	Bacteria(100);"Proteobacteria"(100);Alphaproteobacteria(100);Rhizobiales(100);Rhizobiales_unclassified(100);Rhizobiales_unclassified(100);
1820	Otu001820	Bacteria(100);"Acidobacteria"(100);Acidobacteria_Gp3(100);Acidobacteria_Gp3_order_incertae_sedis(100);Acidobacteria_Gp3_family_incertae_sedis(100);Gp3(100);
1821	Otu001821	Bacteria(100);"Planctomycetes"(100);"Planctomycetacia"(100);Planctomycetales(100);Planctomycetaceae(100);Planctomycetaceae_unclassified(93);
1822	Otu001822	Bacteria(100);"Proteobacteria"(100);Betaproteobacteria(100);Betaproteobacteria_unclassified(100);Betaproteobacteria_unclassified(100);Betaproteobacteria_unclassified(100);
1823	Otu001823	Bacteria(100);Bacteria_unclassified(100);Bacteria_unclassified(100);Bacteria_unclassified(100);Bacteria_unclassified(100);Bacteria_unclassified(100);
1824	Otu001824	Bacteria(100);"Bacteroidetes"(100);"Sphingobacteria"(100);"Sphingobacteriales"(100);Sphingobacteriaceae(100);Mucilaginibacter(100);
1825	Otu001825	Bacteria(100);Bacteria_unclassified(100);Bacteria_unclassified(100);Bacteria_unclassified(100);Bacteria_unclassified(100);Bacteria_unclassified(100);
1826	Otu001826	Bacteria(100);"Actinobacteria"(100);Actinobacteria(100);Actinobacteria_unclassified(100);Actinobacteria_unclassified(100);Actinobacteria_unclassified(100);
1827	Otu001827	Bacteria(100);"Acidobacteria"(100);Acidobacteria_Gp2(100);Acidobacteria_Gp2_order_incertae_sedis(100);Acidobacteria_Gp2_family_incertae_sedis(100);Gp2(100);
1828	Otu001828	Bacteria(100);"Actinobacteria"(100);Actinobacteria(100);Actinomycetales(100);Actinomycetales_unclassified(97);Actinomycetales_unclassified(97);
1829	Otu001829	Bacteria(100);"Proteobacteria"(100);Betaproteobacteria(100);Betaproteobacteria_unclassified(100);Betaproteobacteria_unclassified(100);Betaproteobacteria_unclassified(100);
1830	Otu001830	Bacteria(100);Bacteria_unclassified(100);Bacteria_unclassified(100);Bacteria_unclassified(100);Bacteria_unclassified(100);Bacteria_unclassified(100);
1831	Otu001831	Bacteria(100);Bacteria_unclassified(100);Bacteria_unclassified(100);Bacteria_unclassified(100);Bacteria_unclassified(100);Bacteria_unclassified(100);
1832	Otu001832	Bacteria(100);"Acidobacteria"(100);Acidobacteria_Gp1(100);Acidobacteria_Gp1_order_incertae_sedis(100);Acidobacteria_Gp1_family_incertae_sedis(100);Gp1(100);
1833	Otu001833	Bacteria(100);"Proteobacteria"(100);Betaproteobacteria(100);Betaproteobacteria_unclassified(100);Betaproteobacteria_unclassified(100);Betaproteobacteria_unclassified(100);
1834	Otu001834	Bacteria(100);Bacteria_unclassified(100);Bacteria_unclassified(100);Bacteria_unclassified(100);Bacteria_unclassified(100);Bacteria_unclassified(100);
1835	Otu001835	Bacteria(100);"Acidobacteria"(100);Acidobacteria_Gp3(100);Acidobacteria_Gp3_order_incertae_sedis(100);Acidobacteria_Gp3_family_incertae_sedis(100);Gp3(100);
1836	Otu001836	Bacteria(100);"Planctomycetes"(100);"Planctomycetacia"(100);Planctomycetales(100);Planctomycetaceae(100);Planctomycetaceae_unclassified(100);
1837	Otu001837	Bacteria(100);"Planctomycetes"(100);"Planctomycetacia"(100);Planctomycetales(100);Planctomycetaceae(100);Planctomycetaceae_unclassified(100);
1838	Otu001838	Bacteria(100);Bacteria_unclassified(100);Bacteria_unclassified(100);Bacteria_unclassified(100);Bacteria_unclassified(100);Bacteria_unclassified(100);
1839	Otu001839	Bacteria(100);"Verrucomicrobia"(100);Opitutae(100);Opitutales(100);Opitutaceae(100);Opitutus(100);
1840	Otu001840	Bacteria(100);Bacteria_unclassified(100);Bacteria_unclassified(100);Bacteria_unclassified(100);Bacteria_unclassified(100);Bacteria_unclassified(100);
1841	Otu001841	Bacteria(100);Firmicutes(100);Negativicutes(100);Selenomonadales(100);Veillonellaceae(100);Acetonema(100);
1842	Otu001842	Bacteria(100);"Chloroflexi"(100);Ktedonobacteria(100);Ktedonobacterales(100);Ktedonobacterales_unclassified(100);Ktedonobacterales_unclassified(100);
1843	Otu001843	Bacteria(100);"Verrucomicrobia"(100);Opitutae(100);Opitutales(100);Opitutaceae(100);Opitutus(100);
1844	Otu001844	Bacteria(100);"Planctomycetes"(100);"Planctomycetacia"(100);Planctomycetales(100);Planctomycetaceae(100);Planctomycetaceae_unclassified(100);
1845	Otu001845	Bacteria(100);Bacteria_unclassified(100);Bacteria_unclassified(100);Bacteria_unclassified(100);Bacteria_unclassified(100);Bacteria_unclassified(100);
1846	Otu001846	Bacteria(100);"Chlamydiae"(100);Chlamydiae(100);Chlamydiales(100);Chlamydiales_unclassified(99);Chlamydiales_unclassified(99);
1847	Otu001847	Bacteria(100);Bacteria_unclassified(100);Bacteria_unclassified(100);Bacteria_unclassified(100);Bacteria_unclassified(100);Bacteria_unclassified(100);
1848	Otu001848	Bacteria(100);"Proteobacteria"(100);"Proteobacteria"_unclassified(100);"Proteobacteria"_unclassified(100);"Proteobacteria"_unclassified(100);"Proteobacteria"_unclassified(100);
1849	Otu001849	Bacteria(100);"Bacteroidetes"(100);"Bacteroidetes"_incertae_sedis_class_incertae_sedis(100);"Bacteroidetes"_incertae_sedis_order_incertae_sedis(100);"Bacteroidetes"_incertae_sedis_family_incertae_sedis(100);Ohtaekwangia(100);
1850	Otu001850	Bacteria(100);Bacteria_unclassified(100);Bacteria_unclassified(100);Bacteria_unclassified(100);Bacteria_unclassified(100);Bacteria_unclassified(100);
1851	Otu001851	Bacteria(100);Bacteria_unclassified(100);Bacteria_unclassified(100);Bacteria_unclassified(100);Bacteria_unclassified(100);Bacteria_unclassified(100);
1852	Otu001852	Bacteria(100);"Armatimonadetes"(100);Armatimonadetes_gp5_class_incertae_sedis(100);Armatimonadetes_gp5_order_incetae_sedis(100);Armatimonadetes_gp5_family_incetae_sedis(100);Armatimonadetes_gp5(100);
1853	Otu001853	Bacteria(100);Bacteria_unclassified(100);Bacteria_unclassified(100);Bacteria_unclassified(100);Bacteria_unclassified(100);Bacteria_unclassified(100);
1854	Otu001854	Bacteria(100);TM7(100);TM7_class_incertae_sedis(100);TM7_order_incertae_sedis(100);TM7_family_incertae_sedis(100);TM7_genus_incertae_sedis(100);
1855	Otu001855	Bacteria(100);"Bacteroidetes"(100);"Sphingobacteria"(100);"Sphingobacteriales"(100);Chitinophagaceae(100);Chitinophagaceae_unclassified(96);
1856	Otu001856	Bacteria(100);Bacteria_unclassified(100);Bacteria_unclassified(100);Bacteria_unclassified(100);Bacteria_unclassified(100);Bacteria_unclassified(100);
1857	Otu001857	Bacteria(100);"Proteobacteria"(100);Alphaproteobacteria(100);Rhodobacterales(100);Rhodobacteraceae(100);Rubellimicrobium(99);
1858	Otu001858	Bacteria(100);"Planctomycetes"(100);"Planctomycetacia"(100);Planctomycetales(100);Planctomycetaceae(100);Planctomycetaceae_unclassified(100);
1859	Otu001859	Bacteria(100);"Proteobacteria"(100);Deltaproteobacteria(100);Myxococcales(100);Polyangiaceae(100);Sorangium(100);
1860	Otu001860	Bacteria(100);"Planctomycetes"(100);"Planctomycetacia"(100);Planctomycetales(100);Planctomycetaceae(100);Planctomycetaceae_unclassified(100);
1861	Otu001861	Bacteria(100);Bacteria_unclassified(100);Bacteria_unclassified(100);Bacteria_unclassified(100);Bacteria_unclassified(100);Bacteria_unclassified(100);
1862	Otu001862	Bacteria(100);Firmicutes(100);Bacilli(100);Bacillales(100);Planococcaceae(100);Planococcaceae_incertae_sedis(96);
1863	Otu001863	Bacteria(100);"Acidobacteria"(100);Acidobacteria_Gp4(100);Acidobacteria_Gp4_order_incertae_sedis(100);Acidobacteria_Gp4_family_incertae_sedis(100);Gp4(100);
1864	Otu001864	Bacteria(100);"Verrucomicrobia"(100);"Verrucomicrobia"_unclassified(100);"Verrucomicrobia"_unclassified(100);"Verrucomicrobia"_unclassified(100);"Verrucomicrobia"_unclassified(100);
1865	Otu001865	Bacteria(100);"Bacteroidetes"(100);"Bacteroidetes"_incertae_sedis_class_incertae_sedis(100);"Bacteroidetes"_incertae_sedis_order_incertae_sedis(100);"Bacteroidetes"_incertae_sedis_family_incertae_sedis(100);Ohtaekwangia(100);
1866	Otu001866	Bacteria(100);"Acidobacteria"(100);Acidobacteria_Gp6(100);Acidobacteria_Gp6_order_incertae_sedis(100);Acidobacteria_Gp6_family_incertae_sedis(100);Gp6(100);
1867	Otu001867	Bacteria(100);"Bacteroidetes"(100);"Bacteroidetes"_incertae_sedis_class_incertae_sedis(100);"Bacteroidetes"_incertae_sedis_order_incertae_sedis(100);"Bacteroidetes"_incertae_sedis_family_incertae_sedis(100);Ohtaekwangia(100);
1868	Otu001868	Bacteria(100);"Proteobacteria"(100);Betaproteobacteria(100);Burkholderiales(100);Comamonadaceae(78);Pelomonas(78);
1869	Otu001869	Bacteria(100);"Verrucomicrobia"(100);Subdivision3(100);Subdivision3_order_incertae_sedis(100);Subdivision3_family_incertae_sedis(100);3_genus_incertae_sedis(100);
1870	Otu001870	Bacteria(100);"Actinobacteria"(100);Actinobacteria(100);Acidimicrobiales(100);Acidimicrobiales_unclassified(100);Acidimicrobiales_unclassified(100);
1871	Otu001871	Bacteria(100);"Proteobacteria"(100);Gammaproteobacteria(100);Xanthomonadales(100);Xanthomonadaceae(100);Lysobacter(100);
1872	Otu001872	Bacteria(100);"Actinobacteria"(100);Actinobacteria(100);Actinomycetales(100);Nocardioidaceae(100);Nocardioides(100);
1873	Otu001873	Bacteria(100);"Planctomycetes"(100);"Planctomycetacia"(100);Planctomycetales(100);Planctomycetaceae(100);Singulisphaera(100);
1874	Otu001874	Bacteria(100);"Chloroflexi"(100);"Chloroflexi"_unclassified(100);"Chloroflexi"_unclassified(100);"Chloroflexi"_unclassified(100);"Chloroflexi"_unclassified(100);
1875	Otu001875	Bacteria(100);"Proteobacteria"(100);Deltaproteobacteria(100);Myxococcales(100);Myxococcales_unclassified(97);Myxococcales_unclassified(97);
1876	Otu001876	Bacteria(100);"Proteobacteria"(100);Betaproteobacteria(100);Betaproteobacteria_unclassified(100);Betaproteobacteria_unclassified(100);Betaproteobacteria_unclassified(100);
1877	Otu001877	Bacteria(100);"Proteobacteria"(100);Alphaproteobacteria(100);Alphaproteobacteria_order_incertae_sedis(100);Alphaproteobacteria_family_incertae_sedis(100);Geminicoccus(100);
1878	Otu001878	Bacteria(100);"Planctomycetes"(100);"Planctomycetacia"(100);Planctomycetales(100);Planctomycetaceae(100);Singulisphaera(100);
1879	Otu001879	Bacteria(100);"Chloroflexi"(100);Anaerolineae(100);Anaerolineales(100);Anaerolineaceae(100);Anaerolineaceae_unclassified(100);
1880	Otu001880	Bacteria(100);"Planctomycetes"(100);"Planctomycetacia"(100);Planctomycetales(100);Planctomycetaceae(100);Planctomycetaceae_unclassified(100);
1881	Otu001881	Bacteria(100);"Proteobacteria"(100);Gammaproteobacteria(100);Gammaproteobacteria_unclassified(100);Gammaproteobacteria_unclassified(100);Gammaproteobacteria_unclassified(100);
1882	Otu001882	Bacteria(100);"Planctomycetes"(100);"Planctomycetacia"(100);Planctomycetales(100);Planctomycetaceae(100);Planctomycetaceae_unclassified(100);
1883	Otu001883	Bacteria(100);"Acidobacteria"(100);Acidobacteria_Gp5(100);Acidobacteria_Gp5_order_incertae_sedis(100);Acidobacteria_Gp5_family_incertae_sedis(100);Gp5(100);
1884	Otu001884	Bacteria(100);"Bacteroidetes"(100);Flavobacteria(100);"Flavobacteriales"(100);Flavobacteriaceae(100);Chryseobacterium(100);
1885	Otu001885	Bacteria(100);"Proteobacteria"(100);Betaproteobacteria(100);Betaproteobacteria_unclassified(100);Betaproteobacteria_unclassified(100);Betaproteobacteria_unclassified(100);
1886	Otu001886	Bacteria(100);"Bacteroidetes"(100);"Sphingobacteria"(100);"Sphingobacteriales"(100);Chitinophagaceae(100);Chitinophagaceae_unclassified(100);
1887	Otu001887	Bacteria(100);"Planctomycetes"(100);"Planctomycetacia"(100);Planctomycetales(100);Planctomycetaceae(100);Planctomycetaceae_unclassified(100);
1888	Otu001888	Bacteria(100);"Proteobacteria"(100);Alphaproteobacteria(100);Alphaproteobacteria_unclassified(100);Alphaproteobacteria_unclassified(100);Alphaproteobacteria_unclassified(100);
1889	Otu001889	Bacteria(100);"Bacteroidetes"(100);"Sphingobacteria"(100);"Sphingobacteriales"(100);Sphingobacteriaceae(100);Sphingobacteriaceae_unclassified(69);
1890	Otu001890	Bacteria(100);Bacteria_unclassified(100);Bacteria_unclassified(100);Bacteria_unclassified(100);Bacteria_unclassified(100);Bacteria_unclassified(100);
1891	Otu001891	Bacteria(100);"Proteobacteria"(100);Alphaproteobacteria(100);Rhodospirillales(100);Rhodospirillales_unclassified(98);Rhodospirillales_unclassified(98);
1892	Otu001892	Bacteria(100);Bacteria_unclassified(100);Bacteria_unclassified(100);Bacteria_unclassified(100);Bacteria_unclassified(100);Bacteria_unclassified(100);
1893	Otu001893	Bacteria(100);"Actinobacteria"(100);Actinobacteria(100);Actinobacteria_unclassified(100);Actinobacteria_unclassified(100);Actinobacteria_unclassified(100);
1894	Otu001894	Bacteria(100);"Acidobacteria"(100);Acidobacteria_Gp10(100);Acidobacteria_Gp10_order_incertae_sedis(100);Acidobacteria_Gp10_family_incertae_sedis(100);Gp10(100);
1895	Otu001895	Bacteria(100);"Verrucomicrobia"(100);Opitutae(100);Opitutales(100);Opitutaceae(100);Opitutus(100);
1896	Otu001896	Bacteria(100);"Proteobacteria"(100);Alphaproteobacteria(100);Rhizobiales(100);Hyphomicrobiaceae(100);Hyphomicrobiaceae_unclassified(57);
1897	Otu001897	Bacteria(100);Bacteria_unclassified(100);Bacteria_unclassified(100);Bacteria_unclassified(100);Bacteria_unclassified(100);Bacteria_unclassified(100);
1898	Otu001898	Bacteria(100);"Bacteroidetes"(100);"Sphingobacteria"(100);"Sphingobacteriales"(100);Chitinophagaceae(100);Chitinophagaceae_unclassified(100);
1899	Otu001899	Bacteria(100);"Acidobacteria"(100);Acidobacteria_Gp7(100);Acidobacteria_Gp7_order_incertae_sedis(100);Acidobacteria_Gp7_family_incertae_sedis(100);Gp7(100);
1900	Otu001900	Bacteria(100);"Proteobacteria"(100);Alphaproteobacteria(100);Rhodospirillales(100);Rhodospirillales_unclassified(89);Rhodospirillales_unclassified(89);
1901	Otu001901	Bacteria(100);"Planctomycetes"(100);"Planctomycetacia"(100);Planctomycetales(100);Planctomycetaceae(100);Planctomycetaceae_unclassified(100);
1902	Otu001902	Bacteria(100);"Actinobacteria"(100);Actinobacteria(100);Actinomycetales(100);Micromonosporaceae(100);Micromonosporaceae_unclassified(96);
1903	Otu001903	Bacteria(100);"Bacteroidetes"(100);"Bacteroidetes"_incertae_sedis_class_incertae_sedis(100);"Bacteroidetes"_incertae_sedis_order_incertae_sedis(100);"Bacteroidetes"_incertae_sedis_family_incertae_sedis(100);Ohtaekwangia(100);
1904	Otu001904	Bacteria(100);"Proteobacteria"(100);Betaproteobacteria(100);Burkholderiales(100);Comamonadaceae(100);Comamonadaceae_unclassified(100);
1905	Otu001905	Bacteria(100);"Bacteroidetes"(100);"Sphingobacteria"(100);"Sphingobacteriales"(100);Chitinophagaceae(100);Niastella(100);
1906	Otu001906	Bacteria(100);"Verrucomicrobia"(100);Spartobacteria(100);Spartobacteria_order_incertae_sedis(100);Spartobacteria_family_incertae_sedis(100);Spartobacteria_genera_incertae_sedis(100);
1907	Otu001907	Bacteria(100);"Planctomycetes"(100);"Planctomycetacia"(100);Planctomycetales(100);Planctomycetaceae(100);Planctomycetaceae_unclassified(100);
1908	Otu001908	Bacteria(100);"Planctomycetes"(100);"Planctomycetacia"(100);Planctomycetales(100);Planctomycetaceae(100);Gemmata(100);
1909	Otu001909	Bacteria(100);"Actinobacteria"(100);Actinobacteria(100);Acidimicrobiales(100);"Acidimicrobineae"_incertae_sedis(99);Aciditerrimonas(99);
1910	Otu001910	Bacteria(100);Bacteria_unclassified(100);Bacteria_unclassified(100);Bacteria_unclassified(100);Bacteria_unclassified(100);Bacteria_unclassified(100);
1911	Otu001911	Bacteria(100);"Acidobacteria"(100);Acidobacteria_Gp6(100);Acidobacteria_Gp6_order_incertae_sedis(100);Acidobacteria_Gp6_family_incertae_sedis(100);Gp6(100);
1912	Otu001912	Bacteria(100);"Planctomycetes"(100);"Planctomycetacia"(100);Planctomycetales(100);Planctomycetaceae(100);Planctomycetaceae_unclassified(100);
1913	Otu001913	Bacteria(100);"Proteobacteria"(100);Alphaproteobacteria(100);Rhizobiales(100);Brucellaceae(100);Ochrobactrum(99);
1914	Otu001914	Bacteria(100);"Proteobacteria"(100);Betaproteobacteria(100);Burkholderiales(100);Burkholderiaceae(100);Burkholderia(86);
1915	Otu001915	Bacteria(100);"Actinobacteria"(100);Actinobacteria(100);Actinomycetales(100);Micromonosporaceae(100);Micromonosporaceae_unclassified(100);
1916	Otu001916	Bacteria(100);"Proteobacteria"(100);Deltaproteobacteria(100);Deltaproteobacteria_unclassified(100);Deltaproteobacteria_unclassified(100);Deltaproteobacteria_unclassified(100);
1917	Otu001917	Bacteria(100);Bacteria_unclassified(100);Bacteria_unclassified(100);Bacteria_unclassified(100);Bacteria_unclassified(100);Bacteria_unclassified(100);
1918	Otu001918	Bacteria(100);"Verrucomicrobia"(100);Subdivision3(100);Subdivision3_order_incertae_sedis(100);Subdivision3_family_incertae_sedis(100);3_genus_incertae_sedis(100);
1919	Otu001919	Bacteria(100);TM7(100);TM7_class_incertae_sedis(100);TM7_order_incertae_sedis(100);TM7_family_incertae_sedis(100);TM7_genus_incertae_sedis(100);
1920	Otu001920	Bacteria(100);"Proteobacteria"(100);Betaproteobacteria(100);Burkholderiales(100);Burkholderiales_unclassified(100);Burkholderiales_unclassified(100);
1921	Otu001921	Bacteria(100);"Proteobacteria"(100);Betaproteobacteria(100);Betaproteobacteria_unclassified(100);Betaproteobacteria_unclassified(100);Betaproteobacteria_unclassified(100);
1922	Otu001922	Bacteria(100);"Verrucomicrobia"(100);Spartobacteria(100);Spartobacteria_order_incertae_sedis(100);Spartobacteria_family_incertae_sedis(100);Spartobacteria_genera_incertae_sedis(100);
1923	Otu001923	Bacteria(100);"Gemmatimonadetes"(100);Gemmatimonadetes(100);Gemmatimonadales(100);Gemmatimonadaceae(100);Gemmatimonas(100);
1924	Otu001924	Bacteria(100);"Planctomycetes"(100);"Planctomycetacia"(100);Planctomycetales(100);Planctomycetaceae(100);Singulisphaera(100);
1925	Otu001925	Bacteria(100);"Planctomycetes"(100);"Planctomycetacia"(100);Planctomycetales(100);Planctomycetaceae(100);Planctomycetaceae_unclassified(100);
1926	Otu001926	Bacteria(100);"Bacteroidetes"(100);"Sphingobacteria"(100);"Sphingobacteriales"(100);Chitinophagaceae(100);Flavitalea(100);
1927	Otu001927	Bacteria(100);"Proteobacteria"(100);Deltaproteobacteria(100);Myxococcales(100);Myxococcales_unclassified(52);Myxococcales_unclassified(52);
1928	Otu001928	Bacteria(100);Bacteria_unclassified(100);Bacteria_unclassified(100);Bacteria_unclassified(100);Bacteria_unclassified(100);Bacteria_unclassified(100);
1929	Otu001929	Bacteria(100);"Proteobacteria"(100);Betaproteobacteria(100);Rhodocyclales(100);Rhodocyclaceae(100);Rhodocyclaceae_unclassified(100);
1930	Otu001930	Bacteria(100);Bacteria_unclassified(100);Bacteria_unclassified(100);Bacteria_unclassified(100);Bacteria_unclassified(100);Bacteria_unclassified(100);
1931	Otu001931	Bacteria(100);"Actinobacteria"(100);Actinobacteria(100);Acidimicrobiales(100);"Acidimicrobineae"_incertae_sedis(100);Aciditerrimonas(100);
1932	Otu001932	Bacteria(100);"Chloroflexi"(100);Anaerolineae(100);Anaerolineales(100);Anaerolineaceae(100);Anaerolineaceae_unclassified(78);
1933	Otu001933	Bacteria(100);"Acidobacteria"(100);Acidobacteria_Gp2(100);Acidobacteria_Gp2_order_incertae_sedis(100);Acidobacteria_Gp2_family_incertae_sedis(100);Gp2(100);
1934	Otu001934	Bacteria(100);"Chloroflexi"(100);"Chloroflexi"_unclassified(100);"Chloroflexi"_unclassified(100);"Chloroflexi"_unclassified(100);"Chloroflexi"_unclassified(100);
1935	Otu001935	Bacteria(100);Bacteria_unclassified(100);Bacteria_unclassified(100);Bacteria_unclassified(100);Bacteria_unclassified(100);Bacteria_unclassified(100);
1936	Otu001936	Bacteria(100);"Bacteroidetes"(100);"Bacteroidetes"_unclassified(100);"Bacteroidetes"_unclassified(100);"Bacteroidetes"_unclassified(100);"Bacteroidetes"_unclassified(100);
1937	Otu001937	Bacteria(100);"Bacteroidetes"(100);"Sphingobacteria"(100);"Sphingobacteriales"(100);Chitinophagaceae(100);Chitinophagaceae_unclassified(100);
1938	Otu001938	Bacteria(100);"Acidobacteria"(100);Acidobacteria_Gp6(100);Acidobacteria_Gp6_order_incertae_sedis(100);Acidobacteria_Gp6_family_incertae_sedis(100);Gp6(100);
1939	Otu001939	Bacteria(100);"Planctomycetes"(100);"Planctomycetacia"(100);Planctomycetales(100);Planctomycetaceae(100);Planctomycetaceae_unclassified(100);
1940	Otu001940	Bacteria(100);"Proteobacteria"(100);Betaproteobacteria(100);Burkholderiales(100);Burkholderiaceae(100);Cupriavidus(100);
1941	Otu001941	Bacteria(100);"Proteobacteria"(100);Betaproteobacteria(100);Burkholderiales(100);Burkholderiaceae(100);Burkholderia(100);
1942	Otu001942	Bacteria(100);"Proteobacteria"(100);Gammaproteobacteria(100);Xanthomonadales(100);Xanthomonadaceae(100);Lysobacter(100);
1943	Otu001943	Bacteria(100);"Acidobacteria"(100);Acidobacteria_Gp7(100);Acidobacteria_Gp7_order_incertae_sedis(100);Acidobacteria_Gp7_family_incertae_sedis(100);Gp7(100);
1944	Otu001944	Bacteria(100);Bacteria_unclassified(100);Bacteria_unclassified(100);Bacteria_unclassified(100);Bacteria_unclassified(100);Bacteria_unclassified(100);
1945	Otu001945	Bacteria(100);"Proteobacteria"(100);Deltaproteobacteria(100);Myxococcales(100);Myxococcales_unclassified(100);Myxococcales_unclassified(100);
1946	Otu001946	Bacteria(100);"Planctomycetes"(100);"Planctomycetacia"(100);Planctomycetales(100);Planctomycetaceae(100);Planctomycetaceae_unclassified(100);
1947	Otu001947	Bacteria(100);Bacteria_unclassified(100);Bacteria_unclassified(100);Bacteria_unclassified(100);Bacteria_unclassified(100);Bacteria_unclassified(100);
1948	Otu001948	Bacteria(100);"Planctomycetes"(100);"Planctomycetacia"(100);Planctomycetales(100);Planctomycetaceae(100);Planctomycetaceae_unclassified(96);
1949	Otu001949	Bacteria(100);"Actinobacteria"(100);Actinobacteria(100);Thermoleophilales(100);Thermoleophilaceae(100);Thermoleophilum(100);
1950	Otu001950	Bacteria(100);"Proteobacteria"(100);Alphaproteobacteria(100);Caulobacterales(100);Caulobacteraceae(100);Caulobacteraceae_unclassified(59);
1951	Otu001951	Bacteria(100);"Bacteroidetes"(100);"Sphingobacteria"(100);"Sphingobacteriales"(100);Chitinophagaceae(100);Chitinophagaceae_unclassified(100);
1952	Otu001952	Bacteria(100);"Actinobacteria"(100);Actinobacteria(100);Actinobacteria_unclassified(100);Actinobacteria_unclassified(100);Actinobacteria_unclassified(100);
1953	Otu001953	Bacteria(100);"Actinobacteria"(100);Actinobacteria(100);Actinobacteria_unclassified(100);Actinobacteria_unclassified(100);Actinobacteria_unclassified(100);
1954	Otu001954	Bacteria(100);"Acidobacteria"(100);Acidobacteria_Gp17(100);Acidobacteria_Gp17_order_incertae_sedis(100);Acidobacteria_Gp17_family_incertae_sedis(100);Gp17(100);
1955	Otu001955	Bacteria(100);"Proteobacteria"(100);Gammaproteobacteria(100);"Enterobacteriales"(100);Enterobacteriaceae(100);Cronobacter(94);
1956	Otu001956	Bacteria(100);"Chloroflexi"(100);Ktedonobacteria(100);Ktedonobacterales(100);Ktedonobacterales_unclassified(100);Ktedonobacterales_unclassified(100);
1957	Otu001957	Bacteria(100);"Acidobacteria"(100);Acidobacteria_Gp17(100);Acidobacteria_Gp17_order_incertae_sedis(100);Acidobacteria_Gp17_family_incertae_sedis(100);Gp17(100);
1958	Otu001958	Bacteria(100);Bacteria_unclassified(100);Bacteria_unclassified(100);Bacteria_unclassified(100);Bacteria_unclassified(100);Bacteria_unclassified(100);
1959	Otu001959	Bacteria(100);"Chloroflexi"(100);Anaerolineae(100);Anaerolineales(100);Anaerolineaceae(100);Anaerolineaceae_unclassified(100);
1960	Otu001960	Bacteria(100);TM7(100);TM7_class_incertae_sedis(100);TM7_order_incertae_sedis(100);TM7_family_incertae_sedis(100);TM7_genus_incertae_sedis(100);
1961	Otu001961	Bacteria(100);"Verrucomicrobia"(100);Spartobacteria(100);Spartobacteria_order_incertae_sedis(100);Spartobacteria_family_incertae_sedis(100);Spartobacteria_genera_incertae_sedis(100);
1962	Otu001962	Bacteria(100);"Proteobacteria"(100);Gammaproteobacteria(100);Gammaproteobacteria_unclassified(100);Gammaproteobacteria_unclassified(100);Gammaproteobacteria_unclassified(100);
1963	Otu001963	Bacteria(100);"Actinobacteria"(100);Actinobacteria(100);Actinomycetales(100);Geodermatophilaceae(100);Geodermatophilaceae_unclassified(100);
1964	Otu001964	Bacteria(100);"Verrucomicrobia"(100);Subdivision3(100);Subdivision3_order_incertae_sedis(100);Subdivision3_family_incertae_sedis(100);3_genus_incertae_sedis(100);
1965	Otu001965	Bacteria(100);Bacteria_unclassified(100);Bacteria_unclassified(100);Bacteria_unclassified(100);Bacteria_unclassified(100);Bacteria_unclassified(100);
1966	Otu001966	Bacteria(100);"Acidobacteria"(100);Acidobacteria_Gp3(100);Acidobacteria_Gp3_order_incertae_sedis(100);Acidobacteria_Gp3_family_incertae_sedis(100);Gp3(100);
1967	Otu001967	Bacteria(100);Bacteria_unclassified(100);Bacteria_unclassified(100);Bacteria_unclassified(100);Bacteria_unclassified(100);Bacteria_unclassified(100);
1968	Otu001968	Bacteria(100);"Bacteroidetes"(100);"Sphingobacteria"(100);"Sphingobacteriales"(100);Chitinophagaceae(100);Chitinophagaceae_unclassified(59);
1969	Otu001969	Bacteria(100);Bacteria_unclassified(100);Bacteria_unclassified(100);Bacteria_unclassified(100);Bacteria_unclassified(100);Bacteria_unclassified(100);
1970	Otu001970	Bacteria(100);"Chloroflexi"(100);"Chloroflexi"_unclassified(100);"Chloroflexi"_unclassified(100);"Chloroflexi"_unclassified(100);"Chloroflexi"_unclassified(100);
1971	Otu001971	Bacteria(100);"Planctomycetes"(100);"Planctomycetacia"(100);Planctomycetales(100);Planctomycetaceae(100);Planctomycetaceae_unclassified(100);
1972	Otu001972	Bacteria(100);"Verrucomicrobia"(100);Spartobacteria(100);Spartobacteria_order_incertae_sedis(100);Spartobacteria_family_incertae_sedis(100);Spartobacteria_genera_incertae_sedis(100);
1973	Otu001973	Bacteria(100);"Verrucomicrobia"(100);Subdivision3(100);Subdivision3_order_incertae_sedis(100);Subdivision3_family_incertae_sedis(100);3_genus_incertae_sedis(100);
1974	Otu001974	Bacteria(100);"Planctomycetes"(100);"Planctomycetacia"(100);Planctomycetales(100);Planctomycetaceae(100);Planctomyces(100);
1975	Otu001975	Bacteria(100);"Planctomycetes"(100);"Planctomycetacia"(100);Planctomycetales(100);Planctomycetaceae(100);Singulisphaera(100);
1976	Otu001976	Bacteria(100);"Acidobacteria"(100);Acidobacteria_Gp6(100);Acidobacteria_Gp6_order_incertae_sedis(100);Acidobacteria_Gp6_family_incertae_sedis(100);Gp6(100);
1977	Otu001977	Bacteria(100);"Proteobacteria"(100);Deltaproteobacteria(100);Deltaproteobacteria_unclassified(100);Deltaproteobacteria_unclassified(100);Deltaproteobacteria_unclassified(100);
1978	Otu001978	Bacteria(100);"Actinobacteria"(100);Actinobacteria(100);Acidimicrobiales(100);Acidimicrobiaceae(90);Ilumatobacter(90);
1979	Otu001979	Bacteria(100);"Verrucomicrobia"(100);Subdivision3(100);Subdivision3_order_incertae_sedis(100);Subdivision3_family_incertae_sedis(100);3_genus_incertae_sedis(100);
1980	Otu001980	Bacteria(100);"Proteobacteria"(100);Deltaproteobacteria(100);Myxococcales(100);Polyangiaceae(100);Byssovorax(71);
1981	Otu001981	Bacteria(100);"Verrucomicrobia"(100);Subdivision3(100);Subdivision3_order_incertae_sedis(100);Subdivision3_family_incertae_sedis(100);3_genus_incertae_sedis(100);
1982	Otu001982	Bacteria(100);"Proteobacteria"(100);Betaproteobacteria(100);Burkholderiales(100);Comamonadaceae(100);Comamonadaceae_unclassified(99);
1983	Otu001983	Bacteria(100);"Acidobacteria"(100);Acidobacteria_Gp1(100);Acidobacteria_Gp1_order_incertae_sedis(100);Acidobacteria_Gp1_family_incertae_sedis(100);Gp1(100);
1984	Otu001984	Bacteria(100);Bacteria_unclassified(100);Bacteria_unclassified(100);Bacteria_unclassified(100);Bacteria_unclassified(100);Bacteria_unclassified(100);
1985	Otu001985	Bacteria(100);"Bacteroidetes"(100);"Sphingobacteria"(100);"Sphingobacteriales"(100);Sphingobacteriaceae(100);Mucilaginibacter(100);
1986	Otu001986	Bacteria(100);"Planctomycetes"(100);"Planctomycetacia"(100);Planctomycetales(100);Planctomycetaceae(100);Singulisphaera(100);
1987	Otu001987	Bacteria(100);"Planctomycetes"(100);"Planctomycetacia"(100);Planctomycetales(100);Planctomycetaceae(100);Planctomyces(100);
1988	Otu001988	Bacteria(100);"Planctomycetes"(100);"Planctomycetacia"(100);Planctomycetales(100);Planctomycetaceae(100);Planctomycetaceae_unclassified(100);
1989	Otu001989	Bacteria(100);"Actinobacteria"(100);Actinobacteria(100);Actinomycetales(100);Brevibacteriaceae(100);Brevibacterium(100);
1990	Otu001990	Bacteria(100);"Planctomycetes"(100);"Planctomycetacia"(100);Planctomycetales(100);Planctomycetaceae(100);Zavarzinella(100);
1991	Otu001991	Bacteria(100);"Verrucomicrobia"(100);Spartobacteria(100);Spartobacteria_order_incertae_sedis(100);Spartobacteria_family_incertae_sedis(100);Spartobacteria_genera_incertae_sedis(99);
1992	Otu001992	Bacteria(100);"Chloroflexi"(100);Ktedonobacteria(100);Ktedonobacteria_unclassified(100);Ktedonobacteria_unclassified(100);Ktedonobacteria_unclassified(100);
1993	Otu001993	Bacteria(100);"Actinobacteria"(100);Actinobacteria(100);Actinomycetales(100);Pseudonocardiaceae(100);Pseudonocardia(100);
1994	Otu001994	Bacteria(100);"Acidobacteria"(100);Acidobacteria_Gp1(100);Acidobacteria_Gp1_order_incertae_sedis(100);Acidobacteria_Gp1_family_incertae_sedis(100);Gp1(100);
1995	Otu001995	Bacteria(100);Bacteria_unclassified(100);Bacteria_unclassified(100);Bacteria_unclassified(100);Bacteria_unclassified(100);Bacteria_unclassified(100);
1996	Otu001996	Bacteria(100);"Acidobacteria"(100);Acidobacteria_Gp1(100);Acidobacteria_Gp1_order_incertae_sedis(100);Acidobacteria_Gp1_family_incertae_sedis(100);Gp1(100);
1997	Otu001997	Bacteria(100);"Bacteroidetes"(100);"Sphingobacteria"(100);"Sphingobacteriales"(100);Chitinophagaceae(100);Chitinophaga(100);
1998	Otu001998	Bacteria(100);"Proteobacteria"(100);Deltaproteobacteria(100);Myxococcales(100);Myxococcaceae(52);Myxococcaceae_unclassified(52);
1999	Otu001999	Bacteria(100);"Proteobacteria"(100);Betaproteobacteria(100);Betaproteobacteria_unclassified(100);Betaproteobacteria_unclassified(100);Betaproteobacteria_unclassified(100);
[truncated: 7,315 more rows]
